# Supplementary material for: Different rates of spontaneous mutation of chloroplastic and nuclear viroids as determined by high-fidelity ultra-deep sequencing
Source: PLoS Pathog. 2017 Sep 14;13(9):e1006547. doi: 10.1371/journal.ppat.1006547 (PMC5614642; doi:10.1371/journal.ppat.1006547)
Supplement: S1 Dataset — Sites excluded from the analysis are indicated with a hash character, and the primer region is indicated. (XLSX) [file ppat.1006547.s002.xlsx]

## Sheet: ELVd_12mpi
Base	Genome site	HH+	HH-	Plant 1 (+) circular								Plant 1 (-) concat								Plant 2 (+) circular								Plant 2 (-) concat								Plant 3 (+) circular								Plant 3 (-) concat
				Coverage	U	C	G	A	ins	del	N	Coverage	U	C	G	A	ins	del	N	Coverage	U	C	G	A	ins	del	N	Coverage	U	C	G	A	ins	del	N	Coverage	U	C	G	A	ins	del	N	Coverage	U	C	G	A	ins
PRIMER REGION
G	2	0	0	534	1	0	0	0	0	2	4	382	0	0	0	0	0	0	2	601	1	0	0	0	0	0	3	680	0	0	0	0	0	0	0	377	0	0	0	0	0	0	0	1024	0	0	0	0	0
G	3	0	0	537	1	2	0	1	0	0	1	384	0	0	0	0	0	0	0	601	1	0	0	0	0	0	3	679	0	0	0	1	0	0	1	377	0	0	0	0	0	1	0	1023	0	0	0	4	0
U	4	0	0	538	0	0	0	0	0	1	0	384	0	0	0	0	0	0	0	604	0	0	0	0	0	2	0	680	0	0	0	0	0	0	0	377	0	0	0	0	0	0	0	1024	0	0	0	0	0
G	5	0	0	538	2	0	0	0	0	3	0	384	0	0	0	1	0	1	0	603	0	1	0	0	0	2	1	678	0	0	0	1	0	0	2	376	0	0	0	2	0	0	1	1022	0	0	0	1	0
G	6	0	0	537	0	0	0	0	0	0	1	384	0	0	0	1	0	0	0	604	0	0	0	0	0	0	0	680	0	0	0	0	0	0	0	376	0	0	0	0	0	0	1	1022	0	0	0	0	0
U	7	0	0	538	0	0	0	0	0	0	0	384	0	0	0	0	0	0	0	603	0	0	1	0	0	0	1	680	0	2	0	0	0	0	0	377	0	0	0	1	0	0	0	1024	0	0	0	0	0
G	8	0	0	537	0	1	0	1	0	0	1	384	0	0	0	0	0	0	0	603	1	0	0	0	0	0	1	680	0	0	0	1	0	0	0	377	0	0	0	1	0	0	0	1023	0	0	0	0	0
U	9	0	0	537	0	0	0	0	0	0	1	384	0	0	0	0	0	0	0	604	0	0	0	0	0	0	0	680	0	0	0	0	0	0	0	376	0	0	0	0	0	0	1	1024	0	0	0	0	0
G	10	0	0	538	0	0	0	0	0	0	0	384	0	0	0	0	0	0	0	603	0	0	0	0	0	0	1	679	0	0	0	3	0	0	1	377	0	0	0	0	0	0	0	1022	0	0	0	0	0
U	11	0	0	538	0	0	0	0	0	0	0	384	0	0	0	0	0	0	0	604	0	0	0	0	0	0	0	679	0	0	0	0	0	0	1	377	0	0	0	0	0	0	0	1024	0	0	0	0	0
G	12	0	0	453	0	0	0	75	0	0	85	353	0	0	0	38	0	0	31	539	0	0	0	65	0	0	65	615	0	0	0	68	0	0	65	330	0	0	0	103	0	0	47	950	0	0	0	176	0
C	13	0	0	534	1	0	0	1	0	0	4	384	0	0	0	0	0	0	0	601	3	0	0	0	0	0	3	679	0	0	0	0	0	0	1	375	2	0	0	0	0	1	2	1024	0	0	0	0	0
C	14	0	0	537	1	0	0	0	0	0	1	384	0	0	0	0	0	0	0	599	1	0	0	0	0	0	5	680	1	0	0	0	1	0	0	376	1	0	0	1	0	0	1	1022	0	0	0	0	0
A	15	0	0	537	0	0	0	0	0	0	1	383	0	0	0	0	0	1	1	602	0	0	0	0	0	1	2	680	0	0	0	0	0	0	0	377	0	0	0	0	0	1	0	1024	0	0	0	0	0
C	16	0	0	530	5	0	0	0	0	0	8	383	0	0	0	0	0	0	1	593	6	0	0	0	0	0	11	676	4	0	0	0	0	0	4	372	3	0	0	0	0	0	5	1019	1	0	1	0	0
C	17	0	0	537	2	0	0	0	0	0	1	383	0	0	0	0	0	0	1	600	3	0	0	0	0	0	4	678	0	0	0	0	0	0	2	376	1	0	0	0	0	0	1	1020	2	0	0	0	0
C	18	0	0	536	1	0	0	0	0	0	2	383	0	0	0	0	0	0	1	602	1	0	0	0	0	0	2	680	0	0	0	0	0	0	0	377	1	0	0	0	0	0	0	1024	1	0	0	0	0
C	19	1	0	535	0	0	0	0	0	1	3	382	1	0	0	0	0	0	2	603	2	0	0	0	0	0	1	678	0	0	0	0	0	0	2	376	0	0	0	1	0	0	1	1024	0	0	0	0	0
U	20	1	0	538	0	0	0	1	0	0	0	384	0	0	0	0	0	0	0	604	0	0	0	0	0	0	0	680	0	0	0	0	0	0	0	377	0	0	0	1	0	0	0	1024	0	0	0	0	0
G	21	1	0	536	0	0	0	0	0	0	2	383	0	0	0	0	0	0	1	603	0	1	0	0	0	0	1	676	1	0	0	0	0	0	4	376	0	0	0	0	0	0	1	1023	1	0	0	0	0
A	22	1	0	538	0	0	0	0	0	0	0	384	1	0	0	0	0	0	0	604	0	0	0	0	0	0	0	680	0	0	0	0	0	0	0	377	0	0	0	0	0	0	0	1024	0	0	0	0	0
U	23	0	0	537	0	0	1	0	0	0	1	384	0	0	0	0	0	0	0	601	0	4	0	0	0	1	3	671	0	9	0	0	0	0	9	377	0	0	0	0	0	0	0	1023	0	0	0	1	0
G	24	1	0	537	0	0	0	0	0	0	1	382	0	0	0	1	0	0	2	603	0	1	0	1	0	0	1	679	0	0	0	1	0	0	1	376	0	1	0	0	0	0	1	1022	0	0	0	1	0
A	25	1	0	538	0	1	0	0	0	0	0	384	0	0	0	0	0	0	0	603	0	0	0	0	0	0	1	680	0	0	0	0	0	0	0	377	0	0	0	0	0	0	0	1024	0	0	0	0	0
G	26	0	0	535	1	1	0	2	0	0	3	383	0	0	0	1	0	0	1	600	0	0	0	1	0	0	4	679	0	0	0	0	0	0	1	377	0	0	0	2	0	0	0	1024	2	0	0	0	0
A	27	0	0	538	0	0	0	0	0	1	0	384	0	0	0	0	0	0	0	604	0	0	0	0	0	0	0	678	1	0	0	0	0	0	2	377	0	0	0	0	0	1	0	1024	0	0	0	0	0
C	28	0	0	534	0	0	0	0	0	0	4	384	0	0	0	0	0	0	0	601	0	0	0	0	0	0	3	679	0	0	0	0	0	0	1	377	0	0	0	0	0	0	0	1023	2	0	0	1	0
C	29	0	0	538	0	0	0	0	0	0	0	384	0	0	0	0	0	0	0	603	1	0	0	0	0	0	1	676	0	0	0	0	0	0	4	376	0	0	0	0	0	0	1	1023	0	0	0	0	0
G	30	0	0	537	0	0	0	2	0	2	1	380	0	0	0	4	0	0	4	602	0	0	0	1	0	1	2	678	0	0	0	4	0	0	2	376	1	0	0	0	0	1	1	1019	0	0	0	7	0
A	31	0	0	537	0	0	0	0	0	0	1	384	0	0	0	0	0	0	0	604	0	0	0	0	0	0	0	679	0	0	0	0	0	0	1	377	0	0	1	0	0	0	0	1024	0	0	1	0	0
A	32	0	0	537	0	0	0	0	0	0	1	384	0	0	0	0	0	0	0	604	0	0	0	0	0	0	0	680	0	0	0	0	0	0	0	375	0	0	0	0	0	0	2	1024	0	0	0	0	0
A	33	0	0	537	0	0	0	0	0	0	1	384	0	0	0	0	0	0	0	604	0	0	0	0	0	0	0	680	1	0	0	0	0	0	0	377	0	0	0	0	0	0	0	1023	0	0	0	0	0
G	34	0	0	535	0	0	0	0	0	0	3	383	0	0	0	0	0	0	1	603	0	0	0	0	0	0	1	680	0	0	0	0	0	0	0	377	0	0	0	0	0	0	0	1022	0	0	0	0	0
G	35	0	0	538	0	0	0	0	0	0	0	384	0	0	0	0	0	0	0	601	1	0	0	0	0	0	3	678	0	0	0	1	0	0	2	377	0	0	0	0	0	0	0	1024	0	0	0	0	0
U	36	0	0	537	0	0	0	0	0	0	1	384	0	0	0	1	0	1	0	604	0	0	0	0	0	0	0	680	0	0	0	0	0	0	0	377	0	0	0	0	0	0	0	1024	0	0	0	0	0
C	37	0	0	538	0	0	0	0	0	0	0	383	0	0	0	0	0	0	1	604	1	0	0	0	0	0	0	679	1	0	1	1	0	0	1	377	1	0	0	0	0	0	0	1023	2	0	0	0	0
G	38	1	0	535	1	1	0	3	0	0	3	379	0	0	0	3	0	0	5	599	0	0	0	4	0	0	5	672	0	0	0	5	1	0	8	376	0	0	0	3	0	0	1	1020	0	0	0	3	0
A	39	1	0	538	0	0	1	0	0	0	0	384	0	0	0	0	0	0	0	603	1	0	0	0	0	0	1	680	0	0	0	0	0	0	0	377	0	0	0	0	0	0	0	1023	0	0	0	0	0
A	40	1	0	538	0	0	0	0	0	0	0	384	0	0	0	0	0	0	0	604	0	0	0	0	0	0	0	680	0	1	0	0	0	0	0	377	0	0	0	0	0	0	0	1024	0	0	0	0	0
A	41	1	0	537	0	0	0	0	0	0	1	384	0	0	0	0	0	0	0	604	0	0	0	0	0	0	0	680	0	0	0	0	0	0	0	376	0	0	0	0	0	0	1	1024	1	0	0	0	0
U	42	1	0	536	0	0	0	0	0	0	2	384	0	0	0	0	0	0	0	603	0	0	0	0	1	2	1	680	0	0	1	0	0	0	0	377	0	0	0	1	0	1	0	1024	0	0	0	1	0
G	43	0	0	536	0	0	0	1	0	0	2	383	0	0	0	1	0	0	1	603	0	0	0	0	0	0	1	679	0	0	0	1	0	0	1	376	0	0	0	0	0	0	1	1023	0	0	0	0	0
G	44	0	0	536	0	0	0	0	0	0	2	384	1	0	0	0	0	0	0	602	1	0	0	1	0	0	2	679	0	0	0	1	0	0	1	376	0	0	0	0	0	0	1	1024	0	0	0	0	0
G	45	0	0	538	0	0	0	0	0	0	0	383	0	0	0	0	0	0	1	603	2	0	0	0	0	0	1	680	0	0	0	0	0	0	0	377	0	0	0	0	0	0	0	1024	1	0	0	2	0
G	46	0	0	538	0	0	0	0	0	0	0	384	0	0	0	0	0	0	0	604	0	0	0	0	0	0	0	677	0	0	0	0	0	0	3	377	0	0	0	0	0	0	0	1024	0	0	0	1	1
U	47	0	0	538	0	0	0	0	0	0	0	384	0	0	0	0	0	0	0	604	0	0	0	0	0	0	0	679	0	0	0	0	0	0	1	377	0	0	0	0	0	0	0	1024	0	0	0	0	0
U	48	0	0	525	0	4	0	0	0	0	13	376	0	7	0	0	0	0	8	593	0	8	0	0	0	0	11	673	0	11	0	0	0	0	7	376	0	1	0	0	0	0	1	1019	0	4	0	0	0
U	49	0	0	519	0	18	0	0	0	0	19	358	0	8	0	0	0	0	26	591	0	6	0	0	0	0	13	660	0	13	0	0	0	0	20	374	0	1	0	0	0	0	3	997	0	25	0	0	0
C	50	0	0	508	22	0	0	0	0	0	30	350	14	0	0	0	0	0	34	585	9	0	0	0	0	0	19	656	22	0	0	0	0	0	24	373	1	0	0	0	0	1	4	989	29	0	0	0	1
G	51	0	0	536	0	0	0	0	0	0	2	384	1	0	0	1	0	0	0	603	0	0	0	0	0	0	1	680	0	0	0	1	0	0	0	376	2	0	0	0	0	0	1	1020	5	0	0	0	0
C	52	0	0	538	0	0	0	0	0	0	0	384	0	0	0	0	0	0	0	604	0	0	0	0	0	0	0	680	0	0	0	0	0	0	0	377	0	0	0	0	0	0	0	1024	0	0	0	0	0
C	53	0	0	536	2	0	0	0	0	0	2	383	0	0	0	0	0	0	1	600	1	0	0	0	0	0	4	679	3	0	0	0	0	0	1	375	2	0	0	0	0	0	2	1021	3	0	0	0	0
A	54	0	0	537	0	0	0	0	0	0	1	384	0	0	0	0	1	0	0	604	0	0	0	0	0	0	0	678	0	0	0	0	0	0	2	377	0	0	0	0	0	0	0	1024	0	0	0	0	0
U	55	0	0	508	0	0	0	18	0	0	30	376	0	0	0	17	0	0	8	576	0	0	0	19	0	0	28	647	0	0	0	24	0	0	33	369	0	0	0	13	0	0	8	990	0	0	0	33	0
G	56	0	0	538	0	0	0	0	0	0	0	383	0	0	0	0	0	0	1	601	0	0	0	0	0	0	3	680	0	0	0	0	0	0	0	377	0	0	0	0	0	0	0	1024	0	0	0	0	0
G	57	0	0	538	0	0	0	0	0	0	0	384	0	0	0	1	0	0	0	603	0	0	0	0	0	1	1	680	0	0	0	0	0	0	0	377	0	0	0	0	0	0	0	1024	0	0	0	0	0
G	58	0	0	538	0	0	0	0	0	0	0	385	0	0	0	0	0	0	0	603	0	0	0	0	0	0	1	680	1	0	0	0	0	0	0	377	1	0	0	1	0	0	0	1023	0	0	0	1	0
U	59	0	0	537	0	1	0	2	0	0	1	384	0	0	0	0	0	0	1	599	0	0	0	1	0	0	5	676	0	0	0	2	0	0	4	365	0	0	0	14	0	0	12	981	0	0	20	36	0
C	60	0	0	509	8	0	0	13	0	0	29	356	7	0	0	7	0	0	29	578	14	0	1	1	0	0	26	653	13	0	0	9	0	0	27	365	13	0	0	2	0	0	12	982	43	0	2	11	0
G	61	0	0	531	0	0	0	5	0	0	7	378	0	0	0	0	0	0	7	597	3	0	0	0	0	0	7	674	7	0	0	2	0	0	6	375	0	0	0	0	0	0	2	997	16	0	0	4	0
G	62	0	0	533	0	0	0	0	0	0	5	383	0	0	0	0	0	0	2	603	0	0	0	2	0	0	1	677	0	0	0	2	0	0	3	377	0	0	0	1	0	0	0	1021	0	0	0	3	0
G	63	0	0	486	0	0	0	74	0	0	52	333	0	0	0	77	0	0	52	586	0	0	0	59	0	0	18	630	1	0	0	140	0	0	50	367	0	0	0	58	0	0	10	939	0	0	0	290	0
A	64	0	0	528	10	0	0	0	0	0	10	373	7	0	0	0	0	0	12	592	17	0	0	0	0	0	12	667	15	0	2	0	0	0	13	374	0	0	7	0	0	0	3	1004	11	1	12	0	1
C	65	0	0	535	2	0	0	0	0	3	3	382	3	0	0	0	0	0	3	603	0	0	0	0	2	0	1	680	0	0	0	0	1	1	0	373	15	0	0	0	0	0	4	1015	22	0	0	0	0
U	66	0	0	524	0	4	0	0	0	0	14	373	0	7	0	0	0	0	12	596	0	10	0	0	0	0	8	674	0	12	0	0	0	0	6	364	0	22	1	0	0	0	13	1005	0	38	0	0	0
U	67	0	0	538	0	0	0	0	0	0	0	384	0	0	0	0	0	0	1	603	0	0	0	0	0	0	1	679	0	1	1	0	0	0	1	377	0	0	0	1	0	0	0	1024	0	0	0	0	0
U	68	0	0	536	0	0	0	0	0	0	2	383	0	2	0	0	0	0	2	599	0	5	0	0	0	1	5	677	0	3	0	1	0	0	3	377	0	0	0	0	1	0	0	1020	0	4	0	0	1
A	69	0	0	537	2	0	0	0	0	0	1	384	0	0	0	0	0	0	1	604	1	0	0	0	0	0	0	679	0	0	1	0	0	0	1	377	0	0	0	0	0	0	0	1024	1	0	0	0	0
A	70	0	0	538	0	0	0	0	0	0	0	385	0	0	1	0	0	0	0	604	0	0	0	0	0	0	0	679	0	0	0	0	0	0	1	377	0	0	0	0	0	0	0	1024	0	0	0	0	0
A	71	0	0	538	0	0	0	0	0	0	0	385	0	0	0	0	0	0	0	603	0	0	0	0	0	0	1	680	0	0	0	0	0	0	0	377	0	0	0	0	0	0	0	1024	0	0	0	0	0
U	72	0	0	538	0	0	0	0	0	0	0	385	0	0	0	0	0	0	0	603	0	0	0	0	0	0	1	680	0	0	0	0	0	0	0	377	0	0	0	0	0	0	0	1024	0	0	0	0	0
U	73	0	0	538	0	0	0	0	0	0	0	385	0	0	0	0	0	0	0	604	0	0	0	0	0	0	0	680	0	1	0	0	0	0	0	377	0	0	0	0	0	0	0	1024	0	0	0	1	0
C	74	0	0	531	0	0	0	0	0	1	7	385	0	0	0	0	0	0	0	603	1	0	0	0	0	0	1	680	0	0	0	0	0	0	0	377	0	0	0	0	0	0	0	1024	0	0	0	1	0
G	75	0	0	538	0	0	0	0	0	0	0	385	0	0	0	1	0	0	0	603	1	0	0	2	0	0	1	680	0	0	0	0	0	0	0	377	0	0	0	0	0	0	0	1022	0	0	0	0	0
G	76	0	0	536	0	0	0	2	0	0	2	385	0	0	0	1	0	0	0	604	0	0	0	1	0	0	0	675	1	0	0	0	0	0	5	377	0	0	0	1	0	0	0	1024	0	0	0	0	0
A	77	0	0	538	0	0	1	0	0	0	0	385	0	0	0	0	0	0	0	604	0	0	0	0	0	0	0	680	0	0	0	0	0	0	0	378	0	0	0	0	0	0	0	1023	0	0	1	0	0
G	78	0	0	538	0	0	0	0	0	0	0	385	0	0	0	0	0	0	0	604	0	0	0	0	0	0	0	680	0	0	0	0	0	0	0	378	0	0	0	0	0	0	0	1024	0	0	0	0	0
G	79	0	0	537	0	0	0	0	0	0	1	385	0	0	0	1	0	0	0	603	0	0	0	0	0	0	1	680	0	0	0	0	0	0	0	378	0	0	0	0	0	0	0	1024	0	0	0	0	0
A	80	0	0	538	0	0	0	0	0	0	0	385	0	0	0	0	0	0	0	604	0	0	0	0	0	0	0	680	0	0	0	0	0	0	0	378	0	0	1	0	0	0	0	1024	0	0	0	0	0
U	81	0	0	535	0	4	0	0	0	0	3	382	0	3	0	0	0	0	3	598	0	5	0	0	0	0	6	674	0	11	0	0	0	0	6	377	0	2	0	0	0	0	1	1019	0	7	0	0	0
U	82	0	0	538	0	0	0	0	0	0	0	384	0	0	0	0	0	0	1	604	0	0	0	0	0	0	0	681	0	0	0	0	0	0	0	378	0	0	0	0	0	0	0	1023	0	0	0	0	0
C	83	0	0	538	0	0	0	0	0	0	0	385	0	0	0	0	0	0	0	603	0	0	0	0	0	0	1	681	0	0	0	0	0	0	0	378	0	0	0	0	0	0	0	1024	0	0	0	0	0
G	84	0	0	537	1	0	0	0	0	0	1	385	0	0	0	1	0	0	0	604	0	0	0	0	0	0	0	681	0	0	0	0	0	0	0	376	0	0	0	0	0	0	2	1024	0	0	0	0	0
U	85	0	0	537	0	1	0	0	0	0	1	385	0	0	0	0	0	0	0	604	0	0	0	0	0	0	0	681	0	1	0	0	0	0	0	378	0	0	0	0	0	0	0	1024	0	0	0	0	0
C	86	0	0	538	0	0	0	0	0	0	0	384	0	0	0	0	0	0	1	601	0	0	0	0	0	0	3	680	0	0	0	0	0	0	1	378	0	0	0	0	0	0	0	1024	0	0	1	1	0
C	87	0	0	538	0	0	0	1	0	0	0	383	0	0	0	1	0	0	2	603	0	0	0	0	0	0	1	679	1	0	0	0	0	1	2	378	1	0	0	0	0	0	0	1024	0	0	0	0	0
U	88	0	0	537	0	1	0	0	0	0	1	384	0	1	0	1	0	0	1	603	0	3	0	0	0	0	1	677	0	1	0	0	0	0	4	373	0	13	0	0	0	0	5	1005	0	28	0	4	0
U	89	0	0	535	0	0	0	0	1	0	3	384	0	0	0	1	0	0	1	603	0	0	0	1	0	0	1	680	0	0	0	1	0	0	1	378	0	0	0	2	0	0	0	1021	0	0	0	5	0
U	90	0	0	429	0	96	0	10	0	0	109	335	0	70	0	15	0	0	50	530	0	51	0	3	0	0	75	631	0	67	0	8	0	0	50	345	0	106	0	18	0	0	34	970	0	213	1	35	0
A	91	0	0	537	0	0	0	0	0	0	1	385	0	0	0	0	0	0	0	605	0	0	0	0	0	0	0	681	0	1	0	0	0	0	0	379	0	0	0	0	0	0	0	1024	0	0	1	0	0
A	92	0	0	538	0	0	0	0	0	0	0	385	0	0	0	0	0	0	0	605	0	0	0	0	0	0	0	681	0	0	0	0	0	0	0	378	0	0	0	0	0	0	1	1024	0	0	0	0	0
A	93	0	0	538	0	0	0	0	0	0	0	385	0	0	0	0	0	0	0	605	0	0	0	0	0	0	0	681	0	0	0	0	0	0	0	379	0	1	0	0	0	0	0	1024	0	0	0	0	0
C	94	0	0	538	0	0	0	1	0	0	0	382	0	0	0	0	0	0	3	605	0	0	0	0	0	0	0	681	0	0	0	1	0	0	0	379	0	0	0	0	0	0	0	1022	0	0	0	0	0
G	95	0	0	538	0	0	0	0	0	0	0	385	0	0	0	0	0	0	0	604	2	0	0	0	0	0	1	681	0	1	0	0	0	0	0	379	0	0	0	0	0	0	0	1024	0	0	0	1	0
U	96	0	0	538	0	0	0	0	0	0	0	385	0	0	0	0	0	0	0	605	0	0	0	0	0	0	0	681	0	0	0	0	0	0	0	379	0	0	0	0	0	0	0	1024	0	0	0	1	0
U	97	0	0	538	0	0	0	0	0	0	0	385	0	0	0	0	0	0	0	605	0	0	0	0	0	0	0	681	0	0	0	0	0	0	0	379	0	0	0	0	0	0	0	1024	0	0	0	0	0
C	98	0	0	538	0	0	0	0	0	0	0	384	0	0	0	0	0	0	1	605	0	0	0	0	0	0	0	681	0	0	0	0	0	0	0	379	0	0	0	0	0	0	0	1024	0	0	0	0	0
C	99	0	0	539	0	0	0	0	0	0	0	385	0	0	0	0	0	0	0	603	0	0	0	0	0	0	2	680	1	0	0	0	0	0	1	379	0	0	0	0	0	0	0	1024	1	0	0	0	0
U	100	0	0	538	0	0	0	0	0	0	1	385	0	0	0	0	0	0	0	605	0	0	0	0	0	0	0	681	0	0	0	0	0	0	0	379	0	0	0	0	0	0	0	1023	0	2	0	0	0
C	101	0	0	539	0	0	0	0	0	0	0	385	0	0	0	0	0	0	0	605	1	0	0	0	0	0	0	681	0	0	0	0	0	0	1	379	0	0	0	0	0	0	0	1027	0	0	0	0	0
C	102	0	0	539	0	0	0	0	0	0	0	383	0	0	0	1	0	0	2	607	1	0	0	0	0	0	0	682	0	0	0	0	0	0	0	379	0	0	0	0	0	0	0	1027	0	0	0	0	0
A	103	0	0	539	0	0	0	0	0	0	0	385	0	0	0	0	0	0	0	610	0	0	1	0	0	0	0	681	0	0	0	0	0	0	1	380	0	0	0	0	0	0	0	1027	0	0	0	0	0
A	104	0	0	541	0	0	0	0	0	0	0	385	0	0	0	0	0	0	0	611	0	0	0	0	0	0	1	683	0	0	0	0	0	0	0	382	0	0	0	0	0	0	0	1028	0	1	0	0	0
G	105	0	0	548	0	0	0	1	0	0	0	389	0	0	0	0	0	0	0	621	0	0	0	1	0	0	1	685	0	0	0	0	0	0	1	385	0	0	0	0	0	0	0	1033	0	0	0	1	0
A	106	0	0	555	0	0	8	0	0	0	8	397	0	0	7	0	0	0	5	630	0	0	33	0	0	0	13	683	0	0	24	0	0	0	20	378	0	0	24	0	0	0	18	1035	0	0	59	0	0
G	107	0	0	837	0	0	0	1	0	0	3	652	0	0	0	5	0	0	1	1007	0	0	0	2	0	0	4	1120	0	0	0	0	0	0	6	583	0	0	0	22	0	0	16	1810	0	0	0	68	0
U	108	0	0	916	0	0	12	0	0	0	9	717	0	0	14	4	0	0	10	1115	0	0	1	26	0	0	16	1300	0	2	3	26	0	0	30	717	0	12	0	1	0	0	6	2351	0	37	18	8	0
C	109	0	0	845	106	0	0	0	0	0	80	680	152	0	0	1	0	0	53	1120	117	0	0	0	0	0	14	1266	293	0	0	0	0	0	68	710	123	0	0	0	0	0	13	2275	670	0	0	1	0
C	110	0	0	926	0	0	0	0	0	0	0	733	0	0	0	0	0	0	0	1132	0	0	0	0	0	0	2	1332	10	0	0	0	0	0	2	721	0	0	0	0	0	0	2	2393	5	0	0	1	0
C	111	0	0	912	3	0	0	0	0	0	14	723	19	0	1	0	0	0	10	1115	3	0	0	8	0	0	19	1317	4	0	1	27	0	0	17	712	47	0	0	0	0	0	11	2350	208	0	0	2	0
U	112	0	0	926	0	0	0	0	0	0	0	733	0	4	0	0	0	0	0	1132	0	0	0	0	0	0	2	1334	0	1	0	1	0	0	0	722	0	2	0	0	0	0	1	2396	0	2	0	0	0
U	113	0	0	925	0	1	0	3	0	0	1	729	0	3	0	0	0	0	4	1133	0	1	0	0	0	0	1	1332	0	1	0	2	0	0	2	712	0	48	0	0	0	0	11	2359	0	192	0	1	0
C	114	0	0	925	0	0	0	0	0	0	1	733	0	0	0	0	0	0	0	1134	2	0	0	0	0	0	0	1334	1	0	0	0	0	0	0	723	0	0	0	0	0	0	0	2397	0	0	0	1	0
C	115	0	0	926	0	0	0	0	0	0	0	733	0	0	0	0	0	0	0	1130	1	0	0	0	0	0	4	1333	2	0	0	0	0	0	1	723	1	0	0	0	0	0	0	2395	0	0	0	0	0
C	116	0	0	926	1	0	0	0	0	0	0	732	0	0	0	0	0	0	1	1133	0	0	0	0	0	0	1	1332	1	0	0	0	0	0	2	721	0	0	0	0	0	0	2	2397	0	0	0	0	0
C	117	0	0	925	0	0	0	0	0	0	1	733	0	0	0	1	0	0	0	1133	0	0	0	0	0	0	1	1333	0	0	0	0	0	0	1	723	1	0	0	0	0	0	0	2397	0	0	0	3	0
A	118	0	0	926	2	0	0	0	0	0	0	733	0	0	2	0	0	0	0	1134	0	0	0	0	0	0	0	1331	1	0	0	0	0	0	3	723	1	0	0	0	0	0	0	2396	2	3	3	0	0
A	119	0	0	926	0	0	0	0	0	0	0	733	6	0	0	0	0	0	0	1134	0	0	0	0	0	0	0	1331	2	0	0	0	0	0	3	723	0	0	0	0	0	0	0	2395	3	1	0	0	0
A	120	0	0	901	15	0	0	0	0	0	25	720	25	0	0	0	0	0	13	1107	31	0	0	0	0	0	27	1308	62	0	0	0	0	0	26	676	230	0	0	0	0	0	47	2293	587	0	0	0	0
C	121	0	0	926	0	0	0	0	0	0	0	733	0	0	0	0	0	0	0	1133	0	0	0	0	0	0	1	1330	0	0	2	0	0	0	4	723	1	0	0	0	0	0	0	2395	0	0	0	0	0
C	122	0	0	924	2	0	0	0	0	0	2	733	0	0	0	0	0	0	0	1131	2	0	0	0	0	0	3	1334	0	0	0	0	0	0	0	722	1	0	0	0	0	0	1	2397	0	0	0	2	0
C	123	0	0	924	0	0	0	1	0	0	2	732	1	0	0	0	0	0	1	1133	2	0	0	0	0	0	1	1334	0	0	0	0	0	0	0	721	0	0	0	0	0	0	2	2397	0	0	0	3	0
U	124	0	0	926	0	0	0	0	0	0	0	733	0	0	0	0	0	0	0	1134	0	2	0	0	0	0	0	1334	0	0	0	0	0	0	0	723	0	0	0	0	0	0	0	2394	0	0	0	0	0
U	125	0	0	926	0	1	0	0	0	0	0	733	0	0	0	0	0	1	0	1134	0	0	0	2	0	0	0	1334	0	0	0	0	0	0	0	721	0	0	0	0	0	0	2	2397	0	0	0	0	0
A	126	0	0	924	0	0	0	0	0	0	2	733	0	0	0	0	0	0	0	1134	0	0	0	0	0	0	0	1334	0	0	0	0	1	0	0	723	0	0	0	0	0	0	0	2396	0	0	1	0	1
C	127	0	0	926	0	0	0	0	8	0	0	733	0	0	0	0	7	0	0	1134	0	0	0	0	14	4	0	1334	0	0	0	0	22	2	0	723	0	0	0	2	30	0	0	2396	0	0	0	0	65
U	128	0	0	924	0	2	0	0	0	0	2	728	0	0	0	0	2	0	5	1132	0	0	0	0	3	0	2	1334	0	0	0	0	0	0	0	723	0	0	0	1	0	0	0	2397	0	7	0	0	0
U	129	0	0	910	0	1	0	1	16	0	16	731	0	0	0	0	24	0	2	1129	0	5	0	2	102	0	5	1320	0	8	0	1	227	0	14	720	0	3	0	2	205	0	3	2395	0	13	2	14	699
U	130	0	0	861	0	1	0	55	68	0	65	684	0	1	2	73	100	0	49	1112	0	39	1	12	43	2	22	1299	0	86	3	21	97	0	35	698	0	58	0	8	44	0	25	2337	0	210	3	53	204
G	131	0	0	822	0	1	0	76	1	0	104	677	5	0	0	80	0	0	56	1019	2	0	0	77	0	0	115	1243	2	0	0	123	2	0	91	675	0	0	0	56	0	0	48	2307	0	0	0	291	0
U	132	0	0	925	0	1	0	0	0	0	1	733	0	1	0	0	0	0	0	1134	0	0	0	0	0	0	0	1334	0	0	0	0	0	0	0	723	0	1	0	0	0	0	0	2395	0	4	0	0	0
A	133	0	0	926	0	0	0	0	0	0	0	733	0	0	0	0	0	0	0	1133	0	0	0	0	0	0	1	1334	0	0	0	0	0	0	0	723	0	0	0	0	0	0	0	2396	0	0	0	0	0
A	134	0	0	926	0	0	0	0	0	3	0	733	0	0	0	0	0	1	0	1134	0	0	0	0	0	1	0	1334	0	0	0	0	0	0	0	723	0	0	0	0	0	1	0	2397	0	0	0	0	0
G	135	0	0	926	0	0	0	0	0	0	0	733	0	0	0	0	0	0	0	1133	0	0	0	0	0	0	1	1332	0	0	0	0	0	0	2	723	0	0	0	0	0	0	0	2397	0	0	0	1	0
U	136	0	0	922	0	0	0	1	0	2	4	733	0	0	0	0	0	3	0	1132	0	0	0	1	0	1	2	1331	0	0	0	4	0	0	3	722	0	0	0	6	0	2	1	2394	0	0	0	18	0
G	137	0	0	739	20	0	0	155	0	2	187	657	36	0	0	171	0	1	76	947	71	3	0	289	0	7	187	1149	124	3	0	300	0	2	185	661	99	1	0	273	0	6	62	2245	510	14	0	718	0
U	138	0	0	822	0	89	0	3	0	0	104	693	0	96	0	3	0	0	40	988	0	226	0	15	0	0	146	1200	0	201	0	13	0	0	134	675	0	258	0	7	0	0	48	2313	0	654	0	17	0
G	139	0	0	926	0	0	0	0	0	0	0	732	0	0	0	0	0	0	1	1132	0	0	0	0	0	0	2	1334	0	0	0	2	0	0	0	723	0	0	0	0	0	0	0	2397	0	0	0	0	0
G	140	0	0	923	0	0	0	0	0	0	3	733	0	0	0	0	0	0	0	1133	1	0	0	0	0	0	1	1334	0	0	0	0	0	0	0	723	0	0	0	0	0	0	0	2397	0	0	0	1	0
U	141	0	0	896	0	0	0	20	0	0	30	719	0	0	0	34	0	0	14	1105	0	0	0	30	0	0	29	1303	0	0	0	66	0	0	31	687	0	0	0	234	0	0	36	2326	0	0	0	616	0
U	142	0	0	922	0	0	0	1	0	0	4	733	0	0	0	0	0	0	0	1133	0	0	0	2	0	0	1	1334	0	0	0	0	0	0	0	723	0	2	0	0	0	0	0	2395	0	0	0	4	0
C	143	0	0	917	1	0	0	2	0	0	9	727	1	0	0	1	0	0	6	1126	1	0	0	4	0	0	8	1325	1	0	0	9	0	0	9	721	0	0	0	3	0	0	2	2391	5	0	0	26	0
G	144	0	0	925	0	0	0	0	0	0	1	733	0	0	0	0	0	0	0	1133	0	0	0	0	0	0	1	1331	0	0	0	0	0	0	3	722	1	0	0	0	0	0	1	2397	0	0	0	0	0
G	145	0	0	926	0	0	0	0	0	0	0	731	0	0	0	0	0	0	2	1133	0	2	0	2	0	0	1	1334	0	0	0	0	0	0	0	722	0	0	0	0	0	0	1	2396	0	0	0	1	0
C	146	0	0	923	0	0	0	0	0	0	3	733	1	0	0	3	0	0	0	1132	1	0	0	0	0	0	2	1331	0	0	0	1	0	0	3	723	0	0	0	5	0	0	0	2394	0	0	0	11	0
G	147	0	0	924	0	0	0	2	0	0	2	730	0	0	0	2	0	0	3	1131	0	0	0	2	0	0	3	1332	0	0	0	2	0	0	2	721	0	0	0	0	0	0	2	2396	0	0	0	0	0
A	148	0	0	910	0	0	20	0	0	0	16	722	0	0	30	0	0	0	11	1121	0	0	10	0	0	0	13	1313	0	0	31	0	0	0	21	709	0	0	50	0	0	0	14	2340	0	0	236	0	0
A	149	0	0	906	0	0	12	0	0	0	20	716	0	0	11	0	0	0	17	1109	0	0	12	0	0	0	25	1311	0	0	31	0	0	0	23	722	0	0	1	0	0	0	1	2389	0	0	11	0	0
U	150	0	0	926	0	0	0	0	0	0	0	733	0	0	0	0	0	0	0	1134	0	0	0	0	0	0	0	1332	0	0	0	0	0	0	2	723	0	0	0	0	0	0	0	2396	0	0	0	0	0
G	151	0	0	926	0	0	0	1	0	0	0	730	0	0	0	0	0	0	3	1134	0	0	0	1	0	0	0	1334	0	0	0	0	0	0	0	723	2	0	0	0	0	0	0	2396	0	0	0	1	0
U	152	0	0	869	0	0	75	0	0	0	57	705	0	1	130	0	0	0	28	1117	0	1	83	0	0	0	17	1307	0	0	266	0	0	0	27	715	0	2	116	0	0	0	8	2360	0	0	656	0	0
A	153	0	0	926	0	0	0	0	0	0	0	733	0	0	0	0	0	0	0	1133	0	0	0	0	0	0	1	1334	0	0	0	0	0	0	0	723	0	0	0	0	0	0	0	2397	0	0	0	0	0
C	154	0	0	926	0	0	0	0	0	0	0	731	1	0	2	0	0	0	2	1133	0	0	0	0	0	0	1	1333	0	0	0	0	0	0	1	723	0	0	0	0	0	0	0	2397	1	0	0	1	0
C	155	0	0	926	0	0	0	0	0	0	0	733	0	0	0	2	0	0	0	1134	0	0	0	0	0	0	0	1332	0	0	0	0	0	0	2	723	0	0	0	0	0	0	0	2396	0	0	0	2	0
G	156	0	1	921	0	0	0	0	0	0	5	729	5	0	0	0	0	0	4	1132	0	0	0	0	0	0	2	1330	7	0	0	1	0	2	4	723	2	0	0	0	0	0	0	2396	3	0	0	1	0
U	157	0	1	926	0	0	0	0	0	0	0	733	0	0	0	0	0	0	0	1134	0	0	0	0	0	0	0	1334	0	0	0	0	0	0	0	723	0	0	0	0	0	0	0	2395	0	0	0	0	0
U	158	0	1	926	0	0	0	0	0	0	0	733	0	0	0	0	0	0	0	1134	0	0	0	0	0	0	0	1332	0	0	0	0	0	0	2	723	0	0	0	0	0	0	0	2397	0	1	0	0	0
U	159	0	1	926	0	0	0	0	0	0	0	733	0	2	0	0	0	0	0	1134	0	0	0	0	0	0	0	1331	0	0	0	0	0	0	3	723	0	0	0	0	0	0	0	2397	0	2	0	2	0
C	160	0	1	926	2	0	0	0	0	0	0	733	0	0	0	0	0	0	0	1133	0	0	0	0	0	0	1	1329	5	0	0	2	0	0	5	723	0	0	0	0	0	0	0	2393	7	0	0	0	0
G	161	0	0	924	0	0	0	0	0	0	2	730	0	0	0	2	0	0	3	1133	0	0	0	0	0	0	1	1332	0	0	0	3	0	0	2	723	0	0	0	0	0	0	0	2394	0	0	0	0	0
U	162	0	0	924	0	0	0	2	0	0	2	730	0	0	0	1	0	0	3	1134	0	0	0	0	0	0	0	1331	0	0	0	1	0	0	3	723	0	0	0	0	0	0	0	2395	0	0	0	7	0
C	163	0	0	926	0	0	0	0	0	0	0	733	0	0	0	0	0	0	0	1134	0	0	0	0	0	0	0	1334	2	0	0	0	0	0	0	723	0	0	0	0	0	0	0	2396	0	0	0	0	0
C	164	0	0	926	0	0	0	0	1	0	0	733	0	0	0	0	0	0	0	1132	0	0	0	0	0	0	2	1334	2	0	0	2	0	0	0	721	0	0	0	0	0	0	2	2397	2	0	0	0	0
U	165	0	0	926	0	0	0	0	0	0	0	733	0	3	0	0	0	0	0	1134	0	0	0	0	0	0	0	1333	0	0	0	0	0	0	1	723	0	0	0	0	0	0	0	2397	0	0	0	2	0
U	166	0	0	926	0	0	0	0	0	0	0	733	0	0	0	0	0	0	0	1134	0	0	0	0	0	0	0	1334	0	0	0	0	0	0	0	723	0	0	0	0	0	0	0	2396	0	0	0	0	0
U	167	0	0	926	0	0	0	0	0	0	0	733	0	0	0	0	0	0	0	1134	0	0	0	0	0	0	0	1334	0	0	0	0	0	0	0	723	0	0	0	0	0	0	0	2397	0	0	0	0	0
C	168	0	0	920	2	0	0	0	0	0	6	731	6	0	0	0	0	0	2	1129	3	0	0	0	0	0	5	1331	7	0	0	0	0	0	3	723	3	0	0	2	0	0	0	2389	19	0	0	0	0
G	169	0	0	923	0	0	0	0	0	0	3	733	0	0	0	0	0	0	0	1132	0	0	0	0	0	0	2	1334	0	0	0	0	0	0	0	723	0	0	0	0	0	0	0	2397	0	0	0	1	0
G	170	0	0	923	0	0	0	2	0	0	3	732	0	0	0	3	0	0	1	1134	2	0	0	0	0	0	0	1328	0	0	0	2	0	0	6	723	0	0	0	1	0	0	0	2395	0	0	0	3	0
A	171	0	0	924	0	0	0	0	0	0	2	731	1	0	0	0	0	0	2	1133	0	0	0	0	0	0	1	1328	2	0	1	0	0	0	6	722	0	0	0	0	0	0	1	2395	4	0	0	0	0
C	172	0	0	924	2	0	0	0	0	0	2	732	0	0	0	0	0	0	1	1130	0	0	0	0	0	0	4	1328	2	0	0	3	0	0	6	723	1	0	0	0	0	0	0	2394	2	0	0	3	0
U	173	0	1	923	0	0	0	0	0	0	3	730	0	0	0	0	0	0	3	1134	0	0	0	0	0	0	0	1330	0	0	0	0	0	0	4	723	0	0	0	0	0	0	0	2397	0	1	0	0	0
C	174	0	1	923	0	0	0	0	0	0	3	732	0	0	0	2	0	0	1	1134	1	0	0	0	0	0	0	1329	0	0	0	0	0	0	5	723	0	0	0	0	0	0	0	2397	0	0	0	0	0
A	175	0	0	923	2	0	0	0	0	0	3	732	0	0	0	0	0	0	1	1122	0	0	5	0	0	0	12	1324	3	0	13	0	0	0	10	723	1	0	3	0	0	0	0	2391	8	0	6	0	0
U	176	0	1	926	0	0	0	0	0	0	0	733	0	0	0	0	0	0	0	1134	0	0	0	0	0	0	0	1334	0	0	0	0	0	0	0	723	0	0	0	0	0	0	0	2396	0	0	2	0	0
C	177	0	1	926	0	0	0	0	0	0	0	732	2	0	0	2	0	0	1	1134	0	0	0	0	0	0	0	1329	0	0	0	0	0	0	5	721	2	0	0	1	0	0	2	2394	3	0	0	0	0
A	178	0	1	926	0	0	0	0	0	0	0	733	0	0	0	0	2	0	0	1133	0	0	1	0	0	0	1	1334	0	0	0	0	0	0	0	723	0	0	1	0	0	0	0	2397	0	0	0	0	0
G	179	0	1	925	0	0	0	1	0	0	1	731	0	0	0	0	0	0	2	1132	0	0	0	1	0	0	2	1334	0	0	0	3	0	0	0	723	0	0	0	0	0	0	0	2395	0	1	0	0	0
G	180	0	0	924	0	0	0	0	0	0	2	733	0	0	0	0	0	0	0	1133	0	0	0	0	0	0	1	1334	1	0	0	0	0	0	0	722	0	0	0	0	0	0	1	2394	0	0	0	0	0
G	181	0	0	924	0	0	0	2	0	2	2	733	0	0	0	1	0	1	0	1134	0	0	0	1	0	0	0	1333	1	0	0	2	0	4	1	723	0	0	0	1	0	0	0	2397	2	0	0	0	0
A	182	0	0	926	0	0	0	0	0	0	0	733	2	0	0	0	0	0	0	1133	0	0	0	0	0	0	1	1330	1	0	1	0	0	0	4	722	0	0	0	0	0	0	1	2395	0	0	3	0	0
A	183	0	0	913	0	10	0	0	0	0	13	724	0	15	0	0	0	0	9	1132	0	0	0	0	0	0	2	1331	1	0	0	0	0	0	3	723	0	0	0	0	0	0	0	2397	0	2	0	0	0
A	184	0	0	925	1	0	0	0	0	0	1	733	0	0	0	0	0	0	0	1134	0	0	0	0	0	0	0	1333	0	0	1	0	0	0	1	723	0	0	0	0	0	0	0	2397	0	0	0	0	0
G	185	0	0	924	0	0	0	0	0	0	2	731	0	0	0	3	0	0	2	1134	0	0	0	0	0	0	0	1333	0	0	0	0	0	0	1	722	0	0	0	0	0	0	1	2395	0	0	0	3	0
U	186	0	0	888	0	33	0	0	0	0	38	703	0	70	0	0	0	1	30	1115	0	45	0	0	0	0	17	1281	0	190	0	1	0	0	53	708	0	59	0	0	0	1	15	2318	0	429	0	0	0
A	187	0	0	826	0	0	11	0	0	0	30	623	0	0	27	0	0	0	24	1022	0	0	19	0	0	0	13	1122	0	0	107	0	0	0	38	543	0	0	23	0	0	0	13	1905	6	0	241	0	0
C	188	0	0	414	0	0	0	0	0	0	0	359	2	0	0	0	0	0	1	557	1	0	0	0	0	0	0	665	1	0	0	0	0	0	0	364	0	0	0	0	0	0	0	1391	0	0	0	0	0
A	189	0	0	395	0	0	0	0	0	0	2	350	0	0	0	0	0	0	0	536	0	0	0	0	0	0	0	654	0	0	0	0	0	0	1	351	0	0	0	0	0	0	0	1376	1	0	0	0	0
C	190	0	0	389	0	0	0	0	0	0	0	349	0	0	0	0	0	0	0	531	0	0	0	0	0	0	0	654	1	0	0	0	0	0	1	347	0	0	0	0	0	0	0	1375	0	0	0	0	0
A	191	0	0	388	0	0	0	0	0	0	0	349	0	0	1	0	0	0	0	530	0	0	0	0	0	0	0	655	0	0	0	0	0	0	0	346	0	0	0	0	0	0	0	1374	0	0	2	0	0
C	192	0	0	388	0	0	0	0	0	2	0	349	0	0	0	0	0	0	0	528	0	0	0	0	0	0	2	654	1	0	0	0	0	0	1	346	1	0	0	0	0	0	0	1374	2	0	0	1	0
U	193	0	0	388	0	1	0	0	0	0	0	349	0	0	0	0	0	0	0	530	0	1	0	0	0	0	0	655	0	0	0	0	1	0	0	346	0	0	0	0	0	0	0	1374	0	0	0	0	0
U	194	0	0	388	0	0	0	0	0	0	0	349	0	0	1	0	0	0	0	530	0	0	0	0	0	0	0	655	0	0	0	0	0	0	0	346	0	0	0	0	0	0	0	1372	0	1	0	0	0
U	195	0	0	388	0	0	0	0	0	1	0	349	0	0	0	0	0	0	0	530	0	0	0	0	0	0	0	655	0	0	0	0	0	0	0	346	0	0	0	0	0	0	0	1373	0	0	0	0	0
C	196	0	0	385	0	0	0	0	0	0	3	348	3	0	0	0	0	0	1	530	0	0	0	0	0	0	0	654	2	0	1	0	0	0	1	346	0	0	0	0	0	0	0	1373	1	0	0	0	0
C	197	0	1	388	0	0	0	0	0	0	0	349	1	0	0	0	2	0	0	530	0	0	0	0	0	0	0	654	0	0	0	0	4	0	1	346	0	0	0	0	1	0	0	1371	1	0	0	1	2
G	198	0	1	388	0	0	0	0	0	0	0	347	0	0	0	0	0	0	2	530	0	0	0	0	0	0	0	655	0	0	0	1	0	0	0	346	1	0	0	1	0	0	0	1370	1	0	0	0	0
A	199	0	1	388	0	0	0	0	0	0	0	349	0	0	1	0	0	0	0	530	0	0	0	0	0	0	0	655	1	0	0	0	0	2	0	346	0	0	0	0	0	0	0	1373	0	0	0	0	0
C	200	0	1	386	0	0	0	0	0	0	2	349	0	0	0	0	0	0	0	529	0	0	0	1	0	1	1	653	2	0	0	2	0	0	2	346	1	0	0	0	0	0	0	1372	1	0	0	1	0
G	201	0	0	388	0	0	0	0	0	0	0	349	1	0	0	0	0	0	0	530	0	0	0	1	0	0	0	653	0	0	0	0	0	1	2	346	0	0	0	0	0	0	0	1373	1	0	0	2	0
G	202	0	0	387	0	2	0	0	0	0	1	346	0	0	0	0	0	0	3	526	0	0	0	0	0	0	4	654	2	0	0	1	0	0	1	345	0	0	0	1	0	0	1	1371	0	0	0	3	0
U	203	0	0	387	0	3	0	0	0	1	1	345	0	7	0	0	0	0	4	528	0	4	0	0	0	0	2	646	0	6	0	0	0	0	9	344	0	3	0	0	0	0	2	1365	0	21	0	0	0
G	204	0	0	387	0	0	0	1	0	0	1	347	0	0	0	2	0	0	2	529	0	0	0	5	0	0	1	652	0	0	0	2	0	0	2	346	0	0	0	0	0	0	0	1370	1	1	0	6	0
G	205	0	0	369	0	0	0	28	0	0	19	328	0	0	0	30	0	0	21	499	0	0	0	51	0	0	31	608	1	0	0	59	0	0	46	337	0	0	0	30	0	0	9	1327	0	0	0	111	0
G	206	0	0	388	1	0	0	0	0	0	0	347	2	0	0	2	0	0	2	530	0	0	0	7	0	0	0	652	0	0	0	3	0	0	2	346	0	0	0	0	0	0	0	1372	3	0	0	2	0
U	207	0	0	388	0	0	0	0	0	0	0	347	0	0	2	0	0	0	2	529	0	0	5	0	0	0	1	650	0	0	4	0	0	0	4	344	0	0	1	0	0	0	2	1363	0	1	8	0	0
U	208	0	0	388	0	0	0	0	0	0	0	349	0	0	0	0	1	0	0	529	0	0	0	0	0	0	1	652	0	2	0	0	0	0	2	345	0	1	0	0	0	0	1	1371	0	11	0	0	0
C	209	0	0	388	0	0	0	1	0	0	0	349	1	0	0	0	0	0	0	528	0	0	0	0	0	0	2	654	0	0	0	0	0	0	0	345	1	0	0	0	0	0	1	1372	9	0	0	0	0
G	210	0	0	388	0	1	0	1	0	0	0	349	0	0	0	0	0	0	0	529	0	0	0	0	0	0	1	654	0	0	0	0	0	0	0	345	0	0	0	0	0	0	1	1372	0	0	0	0	0
U	211	0	0	387	0	0	0	0	0	0	1	349	0	0	0	0	0	0	0	530	0	0	0	0	0	0	0	653	0	0	0	0	0	0	1	346	0	0	0	0	0	0	0	1373	0	1	0	0	0
C	212	0	0	387	1	0	0	0	0	0	1	346	2	0	0	0	0	0	3	529	1	0	0	0	0	0	1	651	2	0	0	0	0	0	3	343	4	0	0	1	0	0	3	1362	10	0	2	0	0
G	213	0	0	388	1	0	0	0	0	1	0	347	0	0	0	0	0	1	2	530	0	0	0	0	0	0	0	654	0	0	0	0	0	1	0	345	0	0	0	0	0	0	1	1373	1	0	0	0	0
A	214	0	0	388	0	0	0	0	0	0	0	349	0	0	0	0	0	0	0	530	0	0	0	0	0	0	0	654	0	0	0	0	0	0	0	346	0	0	0	0	0	0	0	1373	0	1	0	0	0
C	215	0	0	388	0	0	0	0	0	0	0	348	0	0	0	0	0	0	1	529	0	0	0	0	0	0	1	653	1	0	0	1	0	0	1	346	0	0	0	0	0	0	0	1371	3	0	0	0	0
A	216	0	0	388	0	0	0	0	0	0	0	349	0	0	0	0	0	0	0	530	0	0	0	0	0	1	0	654	0	1	0	0	0	0	0	346	0	0	0	0	0	0	0	1373	0	0	0	0	0
C	217	0	0	388	1	0	0	0	0	1	0	349	1	0	0	0	0	0	0	530	0	0	0	0	0	3	0	654	0	0	0	0	0	0	0	346	0	0	0	0	0	1	0	1373	0	0	0	1	0
C	218	0	0	388	0	0	0	0	0	1	0	349	0	0	0	1	0	0	0	530	0	0	0	0	0	1	0	653	0	0	0	0	0	0	1	345	0	0	0	0	0	0	1	1373	0	0	0	1	0
U	219	0	0	388	0	0	0	0	0	0	0	348	0	0	0	0	0	0	1	528	0	0	0	0	0	0	2	654	0	0	0	0	0	0	0	344	0	3	0	0	0	0	2	1373	0	0	0	0	0
C	220	0	0	387	0	0	0	0	0	0	1	348	0	0	0	0	0	0	1	530	1	0	0	0	0	2	0	654	0	0	0	1	0	0	0	345	0	0	0	0	0	0	1	1373	1	0	1	0	0
U	221	0	0	388	0	0	0	0	2	0	0	347	0	0	0	0	3	0	2	529	0	1	0	0	11	0	1	654	0	0	0	0	9	0	0	346	0	0	0	0	0	0	0	1373	0	1	0	0	1
C	222	0	0	388	1	0	0	2	0	0	0	349	1	0	0	0	0	0	0	527	0	0	0	1	0	0	3	652	0	0	0	1	0	0	2	346	0	0	0	0	0	0	0	1373	1	0	0	0	0
C	223	0	0	385	0	0	0	0	0	0	3	348	1	0	0	1	0	0	1	529	0	0	0	0	1	0	1	654	0	0	0	0	0	0	0	346	0	0	0	0	0	0	0	1372	1	0	0	0	0
C	224	0	0	388	0	0	0	0	0	0	0	348	0	0	0	0	0	0	1	530	1	0	1	0	0	0	0	653	1	0	0	0	0	0	1	346	1	0	0	0	0	0	0	1373	1	0	0	0	0
C	225	0	0	386	0	0	0	0	0	0	2	349	0	0	0	0	0	0	0	530	0	0	0	0	0	0	0	654	0	0	0	0	0	0	0	346	0	0	0	0	0	0	0	1373	3	0	0	1	0
C	226	0	0	387	0	0	0	0	0	0	1	348	0	0	0	0	0	1	1	529	0	0	0	2	0	6	1	652	0	0	0	0	0	3	2	345	1	0	0	0	0	1	1	1373	1	0	0	0	0
U	227	0	0	337	0	62	0	0	0	0	51	323	0	54	0	0	0	0	26	490	0	82	0	0	0	0	40	603	0	92	0	0	0	0	51	337	0	10	0	0	0	0	9	1350	0	46	0	0	1
C	228	0	0	388	1	0	0	0	0	0	0	348	0	0	0	1	0	0	1	530	2	0	0	0	0	0	0	653	1	0	0	0	0	0	1	346	1	0	0	1	0	0	0	1371	1	0	0	0	0
C	229	0	0	388	1	0	0	0	0	0	0	349	0	0	0	0	0	0	0	529	0	0	0	0	0	0	1	653	0	0	0	0	0	0	1	346	0	0	0	0	0	0	0	1373	1	0	0	0	0
C	230	0	0	387	0	0	0	1	0	0	1	348	0	0	0	0	0	0	1	528	3	0	0	0	0	0	2	652	3	0	0	0	0	0	2	346	1	0	0	0	0	0	0	1373	3	0	0	2	0
A	231	0	0	385	1	0	1	0	0	0	3	346	0	0	2	0	0	0	3	529	0	1	1	0	0	0	1	650	0	0	0	0	0	0	4	345	1	0	0	0	0	1	1	1373	0	0	2	0	0
G	232	0	0	387	1	0	0	0	0	0	1	348	0	0	0	0	0	0	1	530	0	0	0	0	0	0	0	654	1	0	0	1	0	0	0	345	0	0	0	0	0	0	1	1372	0	0	0	1	0
G	233	0	0	388	0	0	0	0	0	0	0	349	0	0	0	1	0	0	0	527	1	0	0	0	0	0	3	654	0	1	0	0	0	0	0	346	0	0	0	0	0	0	0	1372	0	0	0	0	0
U	234	0	0	388	0	0	0	0	0	0	0	349	0	0	0	0	0	0	0	530	0	0	0	0	0	0	0	654	0	0	0	0	0	0	0	346	0	0	0	0	0	0	0	1373	0	0	0	0	0
A	235	0	0	388	0	0	0	0	0	0	0	349	0	0	0	0	0	0	0	530	0	0	0	0	0	0	0	653	0	0	0	0	0	0	1	346	0	0	0	0	0	0	0	1373	0	0	0	0	0
C	236	0	0	388	0	0	0	0	0	0	0	348	0	0	0	0	0	0	1	529	1	0	0	0	0	0	1	653	0	0	1	1	0	0	1	346	0	0	0	0	0	0	0	1373	1	0	1	0	0
U	237	0	0	387	0	0	0	0	0	0	1	348	0	0	0	0	0	0	1	530	0	0	0	0	0	0	0	654	0	0	0	0	0	0	0	346	0	0	0	0	0	0	0	1373	0	0	0	1	0
A	238	0	0	388	0	0	0	0	0	0	0	349	0	0	0	0	0	0	0	530	0	0	0	0	0	0	0	654	0	0	0	0	0	0	0	346	0	0	0	0	0	0	0	1373	0	0	0	0	0
U	239	0	0	388	0	0	0	0	0	2	0	349	0	0	0	0	0	1	0	530	0	0	0	0	0	2	0	654	0	0	0	0	0	0	0	346	0	0	0	0	0	0	0	1373	0	1	0	1	0
C	240	0	0	388	1	0	0	0	0	0	0	349	0	0	0	0	0	0	0	530	1	0	0	0	0	0	0	654	0	0	0	0	0	0	0	346	0	0	0	0	0	0	0	1373	0	0	0	0	0
C	241	0	0	388	0	0	0	0	0	0	0	347	0	0	0	0	0	0	2	530	1	0	0	0	0	0	0	654	0	0	0	0	0	0	0	345	1	0	0	0	0	0	1	1373	0	0	0	1	1
C	242	0	0	309	164	0	0	0	0	0	79	304	176	0	0	0	1	0	45	484	406	0	0	0	0	0	46	605	518	0	0	0	0	0	49	328	228	0	0	0	0	0	18	1284	744	0	0	0	1
C	243	0	0	310	144	0	0	0	0	0	78	306	127	0	0	0	1	0	43	481	71	0	0	0	0	0	49	609	83	0	0	0	0	0	45	328	97	0	0	0	0	0	18	1282	522	0	0	2	1
U	244	0	0	388	0	0	0	0	0	0	0	349	0	0	1	0	0	0	0	530	0	3	0	0	0	0	0	653	0	0	0	0	0	0	1	346	0	0	0	0	0	0	0	1373	0	0	1	1	0
U	245	0	0	387	0	0	0	0	0	0	1	348	0	0	0	0	0	0	1	530	0	0	0	0	0	0	0	654	0	0	0	0	0	0	0	346	0	0	0	0	0	0	0	1372	0	0	0	0	0
U	246	0	0	385	0	1	0	1	0	0	3	347	0	0	0	0	0	0	2	529	0	0	0	0	0	0	1	654	0	1	0	1	0	0	0	346	0	0	0	0	0	0	0	1373	0	1	0	1	0
C	247	0	0	386	5	0	0	0	0	0	2	348	1	0	0	0	0	0	1	526	2	0	0	0	0	0	4	654	2	0	0	1	0	0	0	346	1	0	0	0	0	0	0	1368	11	0	0	1	0
A	248	0	0	388	0	0	0	0	0	0	0	349	0	0	0	0	0	0	0	529	0	0	0	0	0	0	1	654	0	0	2	0	0	0	0	346	0	0	0	0	0	0	0	1372	0	0	4	0	0
A	249	0	0	388	0	0	0	0	0	0	0	348	0	0	0	0	0	0	1	530	0	0	0	0	0	0	0	654	0	0	0	0	0	0	0	345	0	0	0	0	0	0	1	1372	0	0	3	0	0
G	250	0	0	388	0	0	0	0	0	0	0	349	0	0	0	0	0	0	0	530	0	0	0	0	0	0	0	654	0	0	0	0	0	0	0	346	0	0	0	0	0	0	0	1373	1	0	0	0	0
G	251	0	0	388	0	0	0	0	0	0	0	349	0	0	0	0	0	0	0	530	0	0	0	0	0	0	0	653	0	0	0	0	0	0	1	346	0	0	0	0	0	0	0	1373	0	0	0	1	0
A	252	0	0	388	0	0	0	0	0	0	0	349	0	0	0	0	0	0	0	530	0	0	0	0	0	0	0	654	1	0	0	0	0	0	0	346	0	0	0	0	0	0	0	1373	0	0	0	0	0
U	253	0	0	388	0	0	0	0	0	0	0	349	0	0	0	0	0	0	0	530	0	0	0	0	0	0	0	654	0	0	0	0	0	0	0	346	0	0	0	0	0	0	0	1373	0	0	0	0	0
G	254	0	0	383	0	0	0	1	0	0	5	346	0	0	0	4	0	0	3	526	6	0	0	1	0	0	4	643	8	0	0	2	0	0	11	345	0	0	0	2	0	0	1	1371	2	0	0	3	0
U	255	0	0	388	0	0	0	1	0	0	0	349	0	0	0	0	0	0	0	530	0	0	0	0	0	0	0	654	0	0	0	0	0	0	0	346	0	0	0	0	0	0	0	1372	0	0	0	0	0
G	256	0	0	384	0	0	0	0	0	0	4	349	0	0	0	1	0	0	0	529	0	0	0	1	0	0	1	651	0	0	0	2	0	0	3	346	0	0	0	1	0	0	0	1369	1	1	0	3	0
U	257	0	0	388	0	0	0	0	0	0	0	349	0	0	0	0	0	0	0	530	0	1	0	0	0	0	0	654	0	0	0	0	0	0	0	346	0	0	0	0	0	0	0	1373	0	0	0	0	0
U	258	0	0	388	0	0	0	0	0	1	0	349	0	1	0	0	0	0	0	530	0	1	0	0	0	1	0	653	0	0	0	0	0	0	1	346	0	0	0	1	0	0	0	1373	0	0	0	0	0
C	259	0	0	388	0	0	0	0	0	0	0	349	0	0	0	0	0	0	0	529	0	0	0	0	0	0	1	654	0	0	0	0	0	0	0	346	0	0	0	0	0	0	0	1373	2	0	0	2	0
C	260	0	0	387	0	0	0	0	0	0	1	348	1	0	0	0	0	0	0	528	0	0	0	0	0	0	2	653	0	0	0	0	0	0	1	346	2	0	0	0	0	0	0	1371	5	0	0	1	0
C	261	0	0	388	0	0	0	0	0	0	0	348	1	0	0	0	0	0	0	530	0	0	0	0	0	0	0	653	0	0	0	0	0	0	1	346	0	0	0	0	0	0	0	1373	1	0	0	0	0
U	262	0	0	383	0	2	0	0	0	0	5	345	0	4	0	0	0	0	3	529	0	2	0	0	0	0	1	652	0	0	0	1	0	0	2	344	0	2	0	1	0	0	2	1372	0	4	0	0	0
A	263	0	0	388	0	0	0	0	0	0	0	348	0	0	1	0	0	0	0	530	0	0	0	0	0	0	0	654	0	0	0	0	0	0	0	346	0	0	1	0	0	0	0	1371	0	0	2	0	0
G	264	0	0	386	0	0	0	1	0	0	2	348	0	0	0	2	0	0	0	530	1	0	0	0	0	0	0	654	0	0	0	0	0	0	0	345	0	0	0	0	0	0	1	1373	0	0	0	0	0
G	265	0	0	388	0	0	0	0	0	0	0	348	0	1	0	0	1	0	0	530	0	0	0	0	0	0	0	654	0	0	0	1	0	0	0	346	0	0	0	0	0	0	0	1372	0	0	0	0	0
A	266	0	0	329	0	0	72	0	0	0	59	320	0	0	67	0	0	0	28	486	0	0	95	0	0	0	44	594	0	0	104	0	0	0	60	336	0	0	13	0	0	0	10	1331	0	0	51	0	0
G	267	0	0	387	0	0	0	0	0	0	1	346	0	0	0	0	0	0	2	530	0	0	0	0	0	0	0	654	0	0	0	0	0	0	0	346	0	0	0	0	0	0	0	1373	0	0	0	0	0
G	268	0	0	388	0	0	0	0	0	0	0	348	0	0	0	1	0	0	0	529	0	0	0	1	0	0	1	654	0	0	0	0	0	0	0	346	0	0	0	0	0	0	0	1373	0	0	0	0	0
G	269	0	0	388	0	0	0	1	0	0	0	348	1	0	0	1	0	0	0	530	0	0	0	0	0	0	0	652	0	0	0	0	0	0	2	346	0	0	0	0	0	0	0	1372	0	0	0	2	0
U	270	0	0	388	0	0	0	0	0	0	0	348	0	0	0	0	0	0	0	529	0	0	0	0	0	0	1	653	0	0	0	0	0	0	1	346	0	0	0	0	0	0	0	1372	0	0	0	0	0
G	271	0	0	388	1	0	0	1	0	0	0	348	1	0	0	0	0	0	0	527	0	0	0	2	0	0	3	654	0	0	0	0	0	0	0	346	0	0	0	0	0	0	0	1371	0	0	0	0	0
G	272	0	0	388	0	0	0	0	0	0	0	347	0	0	0	1	0	0	1	530	0	0	0	0	0	0	0	653	0	0	0	0	0	0	1	346	0	0	0	0	0	0	0	1373	0	0	0	0	0
G	273	0	0	388	0	0	0	1	0	0	0	348	0	0	0	0	0	0	0	529	0	0	0	0	0	0	1	652	1	0	0	0	0	0	2	346	0	0	0	1	0	0	0	1371	0	0	0	3	1
U	274	0	0	388	0	0	0	0	0	0	0	348	0	0	0	0	0	0	0	524	0	2	0	0	0	0	6	652	0	1	0	0	0	0	2	346	0	0	0	0	0	0	0	1371	0	1	0	0	0
G	275	0	0	388	0	1	0	0	0	0	0	347	0	0	0	1	0	0	1	530	1	0	0	0	0	0	0	654	0	0	0	0	0	0	0	346	2	0	0	1	0	0	0	1370	0	0	0	1	0
U	276	0	0	387	0	1	0	0	0	0	1	348	0	0	0	0	0	0	0	529	0	0	0	0	0	0	1	653	0	0	0	0	0	0	1	346	0	0	0	0	0	0	0	1373	0	0	0	0	0
A	277	0	0	388	0	0	0	0	0	0	0	348	0	0	0	0	0	0	0	530	0	0	0	0	0	0	0	654	0	0	0	0	0	0	0	346	0	0	0	0	0	0	0	1373	0	0	0	0	0
C	278	0	0	388	0	0	0	0	0	0	0	347	0	0	0	0	0	0	1	530	1	0	0	0	0	1	0	654	1	0	0	1	0	0	0	346	0	0	0	0	0	0	0	1372	0	0	0	2	0
C	279	0	0	388	0	0	0	0	0	0	0	348	0	0	0	1	0	0	0	530	0	0	0	0	0	0	0	654	0	0	0	0	0	0	0	345	2	0	0	0	0	0	0	1373	0	0	0	0	0
U	280	0	0	387	0	0	0	0	0	0	1	348	0	0	0	0	0	0	0	530	0	0	0	0	0	0	0	653	0	0	0	0	0	0	1	345	0	1	0	0	0	0	0	1373	0	0	0	0	0
C	281	0	0	388	1	0	0	0	38	4	0	348	1	0	0	0	16	1	0	529	1	0	0	0	35	5	1	654	2	0	0	0	15	1	0	345	1	0	0	0	12	0	0	1370	0	0	0	0	26
U	282	0	0	388	0	2	0	0	0	0	0	348	0	0	0	0	0	0	0	529	0	0	0	1	1	0	1	654	0	3	0	0	0	0	0	345	0	0	0	0	0	0	0	1372	0	1	0	0	0
U	283	0	0	387	0	0	0	1	0	0	1	348	0	0	0	0	0	0	0	529	0	0	0	0	0	0	1	653	0	0	0	0	0	0	1	345	0	0	0	1	0	0	0	1373	0	0	0	2	0
U	284	0	0	387	0	0	0	0	0	0	1	347	0	1	0	0	0	0	1	530	0	0	0	0	1	0	0	652	0	1	0	0	0	0	1	345	0	0	0	0	0	0	0	1372	0	1	0	0	0
U	285	0	0	385	0	0	0	0	23	1	3	348	0	1	0	0	9	0	0	530	0	0	0	0	10	1	0	652	0	1	0	0	5	0	1	345	0	0	0	0	5	0	0	1373	0	1	0	0	6
G	286	0	0	386	1	0	0	0	0	0	2	347	0	0	0	0	0	0	1	527	0	2	0	0	0	0	3	653	0	0	0	0	0	0	0	344	0	0	0	0	0	0	1	1373	0	0	0	2	0
G	287	0	0	387	0	0	0	0	0	0	1	348	0	0	0	0	0	0	0	529	0	1	0	1	0	0	1	652	0	0	0	0	0	0	1	345	0	0	0	0	0	0	0	1373	0	0	0	1	0
A	288	0	0	388	0	0	0	0	0	0	0	348	0	0	0	0	0	0	0	530	1	0	0	0	0	0	0	651	0	0	0	0	0	0	2	345	0	0	0	0	0	0	0	1373	0	0	0	0	0
U	289	0	0	388	0	0	0	0	0	0	0	348	0	0	0	0	0	0	0	530	0	0	0	0	0	0	0	651	0	0	0	0	0	0	2	345	0	0	0	0	0	0	0	1373	0	0	0	0	0
U	290	0	0	388	0	0	0	0	0	1	0	348	0	0	0	1	0	0	0	530	0	0	0	0	0	1	0	652	0	1	0	0	0	0	1	345	0	0	0	0	0	1	0	1373	0	3	0	0	0
G	291	0	0	381	2	0	0	2	0	0	7	347	3	0	0	1	0	0	1	523	2	1	0	1	0	0	7	644	2	0	0	2	0	0	9	342	6	0	0	1	0	0	3	1360	12	1	0	5	0
C	292	0	0	386	1	0	0	0	0	0	2	348	1	0	0	0	0	0	0	529	2	0	0	0	0	0	0	652	0	0	0	0	0	0	1	344	0	0	0	0	0	0	0	1372	2	0	0	2	0
U	293	0	0	387	0	0	0	1	0	0	1	348	0	0	0	0	0	0	0	527	0	1	0	4	0	0	2	653	0	0	0	0	0	0	0	343	0	1	0	0	0	0	1	1372	0	0	0	0	0
C	294	0	0	388	0	0	0	1	0	0	0	348	0	0	0	0	0	0	0	529	0	0	0	0	0	0	0	653	0	0	0	0	0	0	0	344	0	0	0	0	0	0	0	1373	0	0	0	0	0
C	295	0	0	388	0	0	0	0	0	0	0	348	0	0	0	0	0	0	0	528	0	0	0	0	0	0	1	653	0	0	0	0	0	0	0	344	0	0	0	0	0	0	0	1372	0	0	0	0	0
PRIMER REGION
[truncated: 2 more columns]

## Sheet: PSTVd_6mpi
Base	Genome site	TCR/CCR	Reported lethals	Plant 1 (+) circular								Plant 1 (-) concat								Plant 2 (+) circular								Plant 2 (-) concat								Plant 3 (+) circular								Plant 3 (-) concat
				Coverage	U	C	G	A	ins	del	N	Coverage	U	C	G	A	ins	del	N	Coverage	U	C	G	A	ins	del	N	Coverage	U	C	G	A	ins	del	N	Coverage	U	C	G	A	ins	del	N	Coverage	U	C	G	A	ins
C	1	0		9165	0	0	0	0	0	0	9	7180	0	0	1	8	0	0	20	7718	2	0	0	0	0	0	5	8465	0	0	0	2	0	0	25	5882	2	0	0	0	0	0	7	6841	0	0	0	2	0
G	2	0		9165	0	0	0	0	0	0	9	7184	0	0	0	0	0	0	16	7710	0	0	0	2	0	0	13	8483	0	0	0	2	0	0	7	5886	0	0	0	1	0	0	3	6838	0	0	0	0	0
G	3	0		9165	0	0	0	0	0	0	9	7185	0	0	0	0	0	0	15	7713	0	0	0	0	0	0	10	8483	0	0	0	0	0	0	7	5876	0	0	0	0	0	0	13	6840	0	0	0	0	0
A	4	0		9172	0	0	0	0	0	0	2	7190	0	0	4	0	0	0	10	7721	0	0	0	0	0	0	2	8485	0	0	0	0	0	0	5	5889	0	0	0	0	0	0	0	6845	0	0	0	0	0
A	5	0		9170	0	0	0	0	0	0	4	7191	0	0	0	0	0	0	9	7722	0	0	0	0	0	0	1	8490	0	0	0	0	0	0	0	5889	0	1	0	0	0	0	0	6844	0	0	0	0	0
C	6	0		9162	0	0	0	0	0	0	12	7169	0	0	0	4	0	0	31	7716	0	0	0	0	0	0	7	8475	0	0	0	0	0	2	15	5889	0	0	0	0	0	0	0	6843	0	0	0	0	0
U	7	0		9170	0	2	0	0	1	0	4	7191	0	1	0	1	0	10	9	7718	0	0	0	2	0	2	5	8490	0	0	0	0	0	0	0	5887	0	0	0	0	0	0	2	6843	0	0	0	0	0
A	8	0		9174	0	0	0	0	0	0	0	7176	0	0	4	0	0	0	24	7723	0	0	0	0	0	0	0	8490	0	0	0	0	0	0	0	5887	0	0	0	0	0	0	2	6845	0	0	0	0	0
A	9	0		9172	0	0	0	0	0	0	2	7189	0	0	0	0	0	0	11	7723	0	0	0	0	0	0	0	8488	0	0	0	0	0	0	2	5888	0	0	0	0	0	0	1	6845	0	0	0	0	0
A	10	0		9172	0	0	0	0	0	0	2	7185	0	0	1	0	0	0	15	7723	0	0	0	0	0	0	0	8487	0	0	0	0	0	0	3	5889	0	0	0	0	0	0	0	6845	0	0	0	0	0
C	11	1		9167	0	0	0	0	0	0	7	7080	0	0	0	16	0	0	120	7719	2	0	2	0	0	0	4	8476	0	0	0	0	0	0	14	5882	0	0	0	0	0	0	7	6841	0	0	0	0	0
U	12	1		9173	0	0	0	0	0	0	1	7198	0	0	0	0	0	0	2	7719	0	0	0	0	0	0	4	8490	0	0	0	0	0	0	0	5889	0	0	0	0	0	0	0	6845	0	0	0	0	0
C	13	1		9166	0	0	0	0	0	0	8	7143	0	0	2	8	0	0	57	7715	0	0	0	0	0	0	8	8482	0	0	0	0	0	0	8	5879	1	0	0	0	0	0	10	6845	0	0	0	0	0
G	14	1		9165	2	0	0	0	0	0	9	7151	0	0	0	3	0	0	49	7717	2	0	0	0	0	0	6	8483	0	0	0	0	0	0	7	5884	3	0	0	0	0	0	5	6843	0	0	0	0	0
U	15	1		9173	0	0	0	0	0	0	1	7194	0	0	0	1	0	4	6	7723	0	0	0	0	0	0	0	8487	0	0	0	0	0	0	3	5886	0	0	0	0	0	2	3	6843	0	0	0	0	0
G	16	1		9165	0	0	0	2	0	0	9	7114	0	1	0	7	0	0	86	7719	2	0	0	0	0	0	4	8483	0	0	0	0	0	0	7	5886	0	0	0	0	0	0	3	6838	0	0	0	1	0
G	17	1		9172	0	0	0	0	0	0	2	7040	0	4	0	26	0	0	160	7722	0	0	0	0	0	0	1	8488	0	0	0	2	0	0	2	5889	0	0	0	0	0	0	0	6844	0	0	0	0	0
U	18	1		9170	0	0	0	0	0	0	4	7194	0	0	0	4	0	0	6	7720	0	0	0	0	0	0	3	8490	0	0	0	0	0	0	0	5888	0	0	0	0	0	0	1	6842	0	0	0	0	0
U	19	1		9167	0	0	0	0	0	0	7	7178	0	0	0	1	0	1	22	7720	0	0	0	0	0	0	3	8486	0	0	0	0	0	0	4	5889	0	0	0	0	0	1	0	6843	0	0	0	0	0
C	20	1		9170	4	0	0	2	0	0	4	7135	0	0	0	6	0	0	65	7719	4	0	0	0	0	0	4	8470	0	0	0	0	0	0	20	5885	0	0	0	0	0	0	4	6845	0	0	0	0	0
C	21	1		9164	0	0	0	0	0	0	10	7178	0	0	0	1	0	1	22	7719	0	0	0	0	0	0	4	8474	0	0	0	2	0	0	16	5884	0	0	0	0	0	0	5	6843	0	0	0	0	0
U	22	1		9166	0	2	1	0	2	0	8	7186	0	2	0	0	0	0	14	7718	0	2	0	0	0	0	5	8479	0	0	0	0	0	0	11	5883	0	0	0	0	0	0	6	6838	0	0	0	0	0
G	23	1		9165	0	2	0	1	0	0	9	7162	0	0	0	12	0	0	38	7710	0	1	0	0	0	0	13	8483	0	0	0	2	0	0	7	5876	0	0	0	1	0	0	13	6844	0	0	0	0	0
U	24	1		9171	0	0	0	0	0	0	3	7187	0	0	0	1	0	0	13	7723	0	0	0	0	0	0	0	8485	0	0	0	0	0	0	5	5889	0	0	0	0	0	0	0	6845	0	0	0	0	0
G	25	1		9169	0	0	0	0	0	0	5	7183	0	1	0	3	0	0	17	7721	2	0	0	0	0	0	2	8482	0	0	0	0	0	0	8	5888	0	0	0	1	0	0	1	6835	0	0	0	0	0
G	26	1	G26C	9163	2	0	0	0	0	0	11	7161	0	0	0	4	0	0	39	7720	0	0	0	0	0	1	3	8472	0	0	0	6	0	0	18	5885	0	0	0	1	0	0	4	6844	0	0	0	2	0
U	27	0		9170	0	0	0	1	0	0	1	7195	0	0	2	0	0	0	4	7721	0	0	0	0	0	0	2	8490	0	0	0	0	0	0	0	5888	0	0	0	0	0	0	0	6839	0	1	0	0	0
U	28	0		5522	0	2	0	0	0	1	0	4060	0	0	0	2	0	5	4	4694	0	0	0	0	0	1	2	4903	0	0	0	0	0	0	2	3770	0	0	0	0	0	0	0	4121	0	0	0	0	0
C	29	0		5477	3	0	0	0	0	0	1	3966	0	0	1	1	0	0	32	4645	1	0	0	0	0	0	2	4828	0	0	0	1	0	0	13	3741	0	0	0	1	0	0	2	4097	0	0	0	0	0
A	30	0		5462	0	0	1	0	0	0	0	3966	1	0	1	0	0	0	7	4633	1	0	0	0	0	0	4	4823	0	0	0	0	0	0	1	3730	0	0	0	0	0	0	1	4090	0	0	0	0	0
C	31	0		5455	0	0	0	0	0	0	6	3942	0	0	0	5	0	0	25	4633	0	0	0	0	0	0	3	4811	0	0	0	1	0	0	11	3725	1	0	0	0	0	0	4	4084	0	0	0	0	0
A	32	0		5459	0	0	1	0	0	0	2	3963	0	0	0	0	0	0	4	4634	0	0	0	0	0	0	2	4820	0	0	0	0	0	0	1	3728	0	0	0	0	0	0	0	4087	0	0	0	0	0
C	33	0		5458	0	0	0	0	0	0	2	3952	0	0	0	8	0	0	11	4630	0	0	0	0	0	0	6	4812	0	0	0	1	0	0	8	3725	0	0	0	0	0	0	3	4084	0	0	0	0	0
C	34	0		5453	1	0	0	0	0	0	6	3954	0	0	0	1	0	0	9	4632	1	0	0	0	0	0	3	4810	0	0	0	0	0	0	5	3725	0	0	0	1	0	0	3	4086	0	0	0	0	0
U	35	0		5455	0	0	0	1	0	0	4	3961	0	0	0	1	0	0	2	4628	0	0	0	0	0	0	7	4810	0	0	0	0	0	0	2	3721	0	0	0	1	0	0	5	4083	0	0	0	0	0
G	36	0		5455	0	0	0	1	0	0	4	3942	0	1	0	1	0	0	21	4630	0	0	0	0	0	0	5	4806	0	0	0	0	0	0	5	3722	0	0	0	0	0	0	4	4083	0	0	0	0	0
A	37	0	A37N	5456	0	0	0	0	0	0	2	3952	0	0	0	0	0	0	11	4632	0	0	0	0	0	0	3	4810	0	0	0	0	0	0	1	3725	0	0	0	0	0	0	1	4083	0	0	0	0	0
C	38	0	C38N	5456	1	0	0	0	0	0	2	3937	0	0	0	4	0	0	26	4630	1	0	0	0	0	0	5	4803	0	0	0	0	0	0	8	3725	2	0	0	0	0	0	1	4084	0	0	1	0	0
C	39	0		5452	0	0	0	0	0	0	6	3942	0	0	0	2	0	0	21	4631	1	0	0	0	0	1	4	4806	0	0	0	1	0	0	5	3722	0	0	0	0	0	0	4	4085	0	0	0	0	0
U	40	0		5458	0	1	0	0	0	0	0	3958	0	0	0	0	0	0	5	4634	0	0	0	0	0	0	1	4806	0	0	0	0	0	0	5	3726	0	0	0	0	0	0	0	4085	0	0	0	0	0
C	41	0		5454	2	0	0	0	0	0	4	3943	0	0	0	3	0	0	20	4629	0	0	0	0	0	0	6	4803	0	0	0	3	0	0	8	3723	0	0	0	1	0	0	3	4086	0	0	0	0	0
C	42	0		5455	1	0	0	0	0	0	3	3948	0	0	1	2	0	1	15	4629	0	0	0	0	0	0	6	4807	0	0	0	1	0	0	4	3724	0	0	0	0	0	0	2	4084	0	0	0	0	0
U	43	0	U43G	5457	0	1	0	0	0	0	1	3955	0	0	0	0	0	0	8	4635	0	0	0	0	0	0	0	4810	0	0	1	0	0	0	1	3726	0	0	0	0	0	0	0	4085	0	0	0	0	0
G	44	0		5455	0	0	0	0	0	0	3	3941	0	1	0	2	0	0	22	4632	0	0	0	0	0	0	3	4805	0	0	0	0	0	0	6	3722	0	0	0	1	0	0	4	4084	0	0	0	0	0
A	45	0		5458	0	0	0	0	0	0	0	3959	0	0	0	0	0	0	4	4635	0	0	0	0	0	1	0	4810	0	0	0	0	0	0	1	3726	0	0	0	0	0	0	0	4086	0	0	0	0	0
C	46	0		5458	0	0	0	0	0	0	0	3945	0	0	1	0	0	0	18	4632	0	0	0	0	0	0	3	4806	0	0	0	0	0	0	5	3721	0	0	0	0	0	0	5	4084	0	0	0	0	0
U	47	0		5456	0	0	0	0	0	0	2	3958	0	0	0	0	0	0	5	4634	0	0	0	0	0	0	1	4809	0	0	0	0	0	0	2	3726	0	0	0	0	0	0	0	4086	0	0	0	0	0
A	48	0		5458	0	0	0	0	0	0	0	3961	0	0	0	0	0	1	2	4635	0	0	0	0	0	0	0	4811	0	0	0	0	0	0	0	3726	0	0	0	0	0	0	0	4085	0	0	0	0	0
G	49	0		5455	0	0	0	1	0	2	3	3956	0	0	0	0	0	1	7	4630	0	0	0	0	1	0	5	4809	0	0	0	0	3	1	2	3723	0	0	0	1	0	0	3	4081	0	0	0	0	0
A	50	0		5455	0	0	0	0	0	0	3	3955	0	0	0	0	0	0	8	4635	0	0	0	0	0	0	0	4811	0	0	0	0	0	0	0	3726	0	0	0	0	0	0	0	4086	0	0	0	0	0
A	51	0		5457	0	0	0	0	0	0	1	3959	0	0	0	0	0	0	4	4633	0	0	0	0	0	0	2	4811	0	0	0	0	0	0	0	3725	0	0	0	0	0	0	1	4086	0	0	0	0	0
A	52	0		5458	0	0	0	0	0	1	0	3962	0	0	0	0	0	1	1	4633	0	0	0	0	0	0	2	4808	0	0	2	0	0	0	3	3726	0	0	0	0	0	1	0	4082	0	0	0	0	0
A	53	0		5457	0	0	0	0	0	0	1	3960	1	0	0	0	0	0	3	4634	0	0	0	0	0	0	1	4806	0	0	1	0	0	0	5	3725	0	0	0	0	0	0	1	4082	0	0	3	0	0
G	54	0		5456	0	0	0	0	8	8	2	3958	0	0	0	0	7	6	5	4630	0	0	0	1	3	4	5	4808	0	0	0	0	10	5	3	3720	0	0	0	1	7	1	6	4084	0	0	0	0	2
A	55	0		5456	0	0	0	0	0	0	2	3951	0	0	0	0	0	0	12	4633	0	0	0	0	0	0	2	4810	0	0	0	0	0	0	1	3725	0	0	0	0	0	0	1	4086	0	0	0	0	0
A	56	0		5457	0	0	0	0	0	0	1	3961	0	0	1	0	0	0	2	4634	0	0	0	0	0	0	1	4810	0	0	0	0	0	0	1	3725	0	0	0	0	0	0	1	4085	0	0	0	0	0
A	57	0		5458	0	0	0	0	0	0	0	3960	0	0	0	0	0	0	3	4634	0	0	0	0	0	0	1	4810	0	0	0	0	0	0	1	3725	0	0	0	0	0	0	1	4086	0	0	0	0	0
A	58	0		5456	0	0	0	0	0	0	2	3958	0	0	0	0	0	0	5	4635	0	0	0	0	0	0	0	4811	0	0	0	0	0	0	0	3726	0	0	0	0	0	0	0	4085	0	0	0	0	0
A	59	0		5458	0	0	0	0	0	0	0	3960	0	0	1	0	0	0	3	4635	0	0	0	0	0	0	0	4809	0	0	1	0	0	0	2	3724	0	0	0	0	0	0	2	4082	0	0	1	0	0
A	60	0		5457	0	0	0	0	0	0	1	3954	0	0	0	0	0	0	9	4629	0	0	0	0	0	0	6	4809	0	0	0	0	0	0	2	3724	0	0	0	0	0	0	2	4085	0	0	0	0	0
G	61	0		5453	0	0	0	0	0	0	5	3959	0	0	0	0	0	0	4	4630	0	0	0	0	0	0	5	4809	0	0	0	0	0	0	2	3724	0	0	0	0	0	1	2	4082	0	0	0	0	0
A	62	0		5458	0	0	0	0	0	0	0	3959	0	0	1	0	0	0	4	4634	0	0	1	0	0	0	1	4810	0	0	0	0	0	0	1	3724	0	0	0	0	0	0	2	4084	0	0	0	0	0
A	63	0		5457	0	0	0	0	0	1	1	3963	0	0	0	0	0	0	0	4634	0	0	0	0	0	0	1	4809	0	0	0	0	0	0	2	3725	0	0	0	0	0	0	1	4085	0	0	0	0	0
G	64	0		5455	0	0	0	0	0	0	3	3954	0	0	0	0	0	0	9	4634	0	0	0	0	0	0	1	4809	0	0	0	0	0	0	2	3725	0	0	0	0	0	0	1	4083	0	0	0	0	0
G	65	0	G65U	5449	2	0	0	0	0	0	9	3958	0	0	0	0	0	0	5	4632	0	0	0	0	0	0	3	4809	0	0	0	0	0	0	2	3725	0	0	0	1	0	0	1	4086	0	0	0	0	0
C	66	0		5452	3	0	0	0	0	2	6	3948	0	0	0	0	0	0	15	4628	2	0	0	0	0	0	7	4808	0	0	0	0	0	0	3	3721	0	0	1	0	0	0	5	4083	0	0	0	0	0
G	67	0		5456	0	0	0	0	0	0	2	3953	0	0	0	4	0	0	10	4631	0	0	0	0	0	0	4	4803	0	0	0	0	0	0	8	3721	0	0	0	0	0	0	5	4086	0	0	0	0	0
G	68	0		5452	0	0	0	0	0	0	6	3947	0	0	0	2	0	0	16	4629	0	0	0	0	0	0	6	4807	0	0	0	1	0	0	4	3721	1	0	0	0	0	0	5	4083	0	0	0	0	0
C	69	0		5451	1	0	0	1	0	0	7	3949	0	0	0	0	0	0	14	4630	1	0	0	0	0	0	5	4807	0	0	0	0	0	0	4	3724	0	0	0	0	0	0	2	4083	0	0	0	0	0
U	70	0		5458	0	0	0	0	0	0	0	3962	0	0	0	0	0	0	1	4634	0	0	0	0	0	0	1	4810	0	0	0	0	0	0	1	3725	0	0	0	0	0	0	1	4086	0	0	0	0	0
C	71	0		5451	0	0	0	1	0	0	7	3953	0	0	0	1	0	0	10	4632	1	0	0	0	0	0	3	4806	0	0	0	0	0	0	5	3720	0	0	0	0	0	0	6	4084	0	0	0	0	0
G	72	0		5454	0	0	0	0	0	0	4	3954	0	0	0	0	0	0	9	4632	1	0	0	0	0	0	3	4808	0	0	0	0	0	0	3	3723	0	0	0	0	0	0	3	4084	0	0	0	0	0
G	73	0		5451	3	1	0	1	0	3	7	3948	0	0	0	1	0	0	15	4627	2	0	0	0	0	2	8	4808	0	0	0	0	0	0	3	3719	0	0	0	0	0	0	7	4085	0	0	0	0	0
A	74	0		5450	0	1	0	0	0	1	8	3959	0	0	0	0	0	0	4	4632	0	0	0	0	0	0	3	4809	0	0	1	0	0	0	2	3724	0	0	1	0	0	0	2	4083	0	0	1	0	0
G	75	0		5451	1	0	0	2	0	0	7	3952	0	0	0	1	0	0	11	4629	2	0	0	2	0	0	6	4806	0	0	0	1	0	0	5	3723	0	0	0	0	0	0	3	4081	0	0	0	0	0
G	76	0		5454	1	0	0	1	0	0	4	3947	0	0	0	3	0	0	16	4632	0	0	0	0	0	0	3	4807	0	0	0	1	0	0	4	3720	2	0	0	0	0	0	6	4083	0	0	0	0	0
A	77	0		5458	1	1	0	0	0	0	0	3955	0	0	2	0	0	0	8	4634	0	0	0	0	0	0	1	4810	0	0	0	0	0	0	1	3725	0	0	0	0	0	0	1	4086	0	0	1	0	0
G	78	0		5453	1	0	0	0	0	0	5	3950	0	0	0	1	0	3	13	4633	0	0	0	0	0	0	2	4806	0	0	0	0	0	1	5	3723	1	0	0	0	0	0	3	4079	0	0	0	0	0
C	79	0		5452	0	0	0	0	0	0	6	3900	0	0	0	5	0	0	63	4629	1	0	0	0	0	0	6	4794	0	0	1	0	0	0	17	3725	0	0	0	1	0	0	1	4083	0	0	0	0	0
G	80	0	G80A	5439	1	0	0	0	0	0	19	3947	0	0	0	1	0	0	16	4625	0	0	0	0	0	0	10	4802	0	0	0	0	0	0	9	3720	1	0	0	1	0	0	6	4081	0	0	0	1	0
C	81	1		5453	1	0	0	0	0	0	5	3948	0	0	0	1	0	0	15	4632	0	0	0	0	0	0	3	4803	0	0	0	0	0	0	8	3724	1	0	0	0	0	0	2	4082	0	0	0	1	0
U	82	1		5456	0	0	0	0	0	0	2	3961	0	0	0	0	0	0	2	4632	0	0	0	0	0	0	3	4811	0	0	0	0	0	0	0	3723	0	0	0	0	0	0	3	4086	0	1	0	0	0
U	83	1		5457	0	0	0	0	0	0	1	3960	0	0	0	1	0	0	3	4633	0	2	0	0	0	0	2	4810	0	0	0	0	0	0	1	3725	0	1	0	0	0	0	1	4085	0	0	0	0	0
C	84	1		5455	0	0	0	0	0	0	3	3952	0	0	0	3	0	0	11	4634	0	0	0	0	0	0	1	4806	0	0	0	0	0	1	5	3726	0	0	0	0	0	0	0	4083	0	0	0	0	0
A	85	1		5453	1	0	1	0	0	0	5	3959	0	0	0	0	0	0	4	4635	0	0	0	0	0	2	0	4807	0	0	1	0	0	0	4	3720	0	0	0	0	0	0	6	4086	0	0	0	0	0
G	86	1		5453	0	1	0	1	0	0	5	3957	0	0	0	0	0	0	6	4628	0	0	0	0	0	0	7	4806	0	0	0	0	0	0	5	3722	0	0	0	0	0	0	4	4085	0	0	0	0	0
G	87	1		5450	0	0	0	0	0	0	8	3959	0	0	0	0	0	0	4	4629	0	1	0	0	0	0	6	4806	0	0	0	0	0	0	5	3723	0	0	0	0	0	0	3	4084	0	0	0	0	0
G	88	1		5418	6	0	0	0	0	0	40	3957	0	0	0	1	0	0	6	4612	4	0	0	0	0	0	23	4805	0	0	0	0	0	0	6	3722	4	0	0	0	0	0	4	4083	0	0	0	0	0
A	89	1		5455	0	2	0	0	0	0	3	3957	0	0	2	0	0	0	6	4634	0	0	0	0	0	0	1	4807	0	0	0	0	0	0	4	3725	1	0	0	0	0	0	1	4084	0	0	0	0	0
U	90	1		5450	0	2	0	0	0	0	8	3961	0	0	0	0	0	0	2	4634	0	0	0	0	0	0	1	4810	0	0	1	0	0	0	1	3723	0	1	0	0	0	0	3	4085	0	0	0	0	0
C	91	1		5449	0	0	0	0	0	0	9	3951	0	0	0	2	0	0	12	4633	0	0	0	0	0	0	2	4808	0	0	0	0	0	0	3	3725	0	0	0	0	0	0	1	4082	0	0	0	0	0
C	92	1		5453	0	0	0	0	0	0	5	3954	0	0	0	3	0	0	9	4632	1	0	0	0	0	0	3	4807	0	0	0	2	0	0	4	3724	0	0	0	0	0	0	2	4083	1	0	0	0	0
C	93	1		5454	0	0	0	0	0	0	4	3958	0	0	0	0	0	0	5	4633	0	0	0	0	0	0	2	4809	0	0	0	0	0	0	2	3723	0	0	0	0	0	0	3	4084	0	0	0	0	0
C	94	1		5450	1	0	0	0	0	2	8	3952	0	0	0	1	0	4	11	4627	0	0	0	0	1	0	8	4809	0	0	0	0	0	0	2	3724	1	0	0	0	0	0	2	4084	0	0	0	1	0
G	95	1		5451	0	0	0	0	0	0	7	3944	0	1	0	2	0	0	19	4624	0	0	0	0	0	0	11	4805	0	0	0	1	0	0	6	3721	0	0	0	0	0	0	5	4081	0	0	0	1	0
G	96	1		5454	0	0	0	1	0	0	4	3960	0	0	0	1	0	0	3	4630	0	0	0	0	0	0	5	4806	0	0	0	0	1	0	5	3723	0	0	0	0	0	0	3	4085	0	0	0	2	0
G	97	1		5452	0	0	0	0	0	0	6	3955	0	0	0	0	0	1	8	4629	0	0	0	0	0	0	6	4808	0	0	0	2	0	0	3	3724	0	0	0	1	0	0	2	4083	0	0	0	1	0
G	98	1		5446	0	0	0	1	1	0	12	3959	0	0	0	1	0	22	4	4628	0	0	0	0	0	1	7	4804	0	0	0	0	0	1	7	3723	0	0	0	0	0	1	3	4079	0	0	0	0	0
A	99	1	A99C	5456	0	1	1	0	0	0	2	3437	0	0	112	0	0	0	526	4631	0	0	0	0	0	0	4	4806	0	0	0	0	0	0	5	3724	0	0	0	0	0	0	2	4086	0	0	0	0	0
A	100	1		5456	0	0	0	0	0	0	2	3930	1	0	15	0	0	0	33	4633	0	0	0	0	0	0	2	4810	0	0	0	0	0	0	1	3724	1	0	0	0	0	0	2	4086	0	0	0	0	0
A	101	1		5455	0	0	0	0	0	0	3	3955	0	1	3	0	0	0	8	4630	1	0	0	0	0	1	5	4809	0	0	0	0	0	0	2	3725	1	1	0	0	0	0	1	4085	0	0	0	0	0
C	102	1		5452	0	0	0	0	0	0	6	3954	0	0	0	1	0	0	9	4631	0	0	0	0	0	0	4	4807	0	0	0	0	1	0	4	3722	0	0	0	0	0	0	4	4083	0	0	0	0	0
C	103	1		5451	2	0	0	0	0	1	7	3920	0	0	0	6	0	0	43	4630	0	0	0	0	0	0	5	4807	0	0	0	0	0	0	4	3720	0	0	0	0	0	0	6	4084	0	0	0	0	0
U	104	1		5456	0	0	0	0	0	0	2	3960	0	1	2	0	0	0	3	4629	0	0	0	0	0	0	6	4809	0	0	0	0	0	2	2	3724	0	0	0	0	0	0	2	4084	0	0	0	0	0
G	105	1		5450	1	0	0	0	0	0	8	3953	0	0	0	3	0	0	10	4629	0	0	0	1	0	0	6	4805	0	0	0	2	0	0	6	3722	0	0	0	0	0	0	4	4085	0	0	0	0	0
G	106	1		5455	0	1	0	1	0	0	3	3948	0	0	0	2	0	0	15	4630	0	0	0	0	0	0	5	4802	0	0	0	1	0	0	9	3722	0	0	0	1	0	0	4	4085	0	0	0	0	0
A	107	1		5453	0	0	0	0	0	0	5	3962	0	0	1	0	0	0	1	4630	0	0	0	0	0	0	5	4807	0	0	0	0	0	0	4	3723	0	0	0	0	0	0	3	4081	0	0	0	0	0
G	108	1		5458	2	0	0	0	0	0	0	3956	0	0	0	2	0	0	7	4628	1	0	0	0	0	0	7	4808	0	0	0	1	0	0	3	3722	0	0	0	0	0	0	4	4086	0	0	0	0	0
C	109	0	C109U	5453	1	0	0	1	0	0	5	3956	0	0	0	2	0	1	7	4627	1	0	0	0	0	0	8	4805	0	0	0	0	0	0	6	3721	0	0	0	0	0	0	5	4084	0	0	0	0	0
G	110	0		5454	0	0	0	1	0	0	4	3930	0	0	0	4	0	0	33	4626	0	0	0	0	0	0	9	4808	0	0	0	1	0	0	3	3723	0	0	0	0	0	0	3	4085	0	0	0	0	0
A	111	0		5453	0	0	2	0	0	0	5	3956	0	0	1	0	0	0	7	4633	0	0	0	0	0	0	2	4809	0	0	0	0	0	0	2	3724	0	0	0	0	0	0	2	4086	0	0	0	0	0
A	112	0		5456	0	0	0	0	0	0	2	3958	0	0	0	0	0	0	5	4635	0	0	0	0	0	0	0	4810	0	0	0	0	0	0	1	3725	0	0	0	0	0	0	1	4086	0	0	0	0	0
C	113	0		5414	7	0	3	0	0	0	44	3938	0	0	0	6	0	0	25	4613	2	0	0	0	0	0	22	4802	0	0	0	0	0	0	9	3719	2	0	1	0	0	1	7	4082	0	0	0	0	0
U	114	0		5450	0	2	0	0	0	0	8	3960	0	0	0	1	0	1	3	4630	0	0	0	0	0	0	5	4810	0	0	0	1	0	0	1	3726	0	0	0	0	0	0	0	4083	0	0	0	0	0
G	115	0		5428	7	0	0	0	0	0	30	3955	0	0	0	1	0	0	8	4613	2	0	0	1	0	0	22	4808	0	0	0	0	0	0	3	3717	1	0	0	0	0	0	9	4080	0	0	0	0	0
G	116	0		5439	1	1	0	0	0	0	19	3951	0	0	0	0	0	0	12	4628	0	0	0	1	0	0	7	4803	0	0	0	0	0	0	8	3720	0	0	0	0	0	0	6	4082	0	0	0	0	1
C	117	0		5452	1	0	0	1	17	8	6	3949	0	0	0	1	29	3	14	4629	0	0	0	0	5	6	6	4806	0	0	0	0	26	2	5	3725	0	0	1	0	15	2	1	4083	0	0	0	0	19
A	118	0		5458	0	0	0	0	0	0	0	3961	0	0	1	0	0	0	2	4635	0	0	0	0	0	0	0	4810	0	0	0	0	0	0	1	3726	0	0	1	0	0	0	0	4086	0	0	0	0	0
A	119	0		5458	0	0	0	0	0	0	0	3956	0	0	2	0	0	0	7	4635	0	0	0	0	0	0	0	4810	0	0	0	0	0	0	1	3726	0	0	0	0	0	0	0	4086	0	0	0	0	0
A	120	0		5456	0	0	0	0	0	0	2	3959	0	0	0	0	0	0	4	4635	0	0	0	0	0	0	0	4811	0	0	0	0	0	0	0	3726	0	0	0	0	0	0	0	4086	0	0	0	0	0
A	121	0		5456	0	0	0	0	0	0	2	3960	0	0	0	0	0	0	3	4632	0	0	0	0	0	0	3	4808	0	0	0	0	0	0	3	3725	0	0	0	0	0	0	1	4085	0	0	0	0	0
A	122	0		5447	1	0	0	0	0	0	11	3958	0	0	1	0	0	0	5	4633	0	0	0	0	0	0	2	4810	0	0	1	0	0	0	1	3725	0	0	0	0	0	0	1	4084	0	0	0	0	0
A	123	0		5453	0	0	0	0	0	0	5	3961	0	0	0	0	0	0	2	4629	0	0	1	0	0	0	6	4802	0	0	0	0	0	0	9	3725	0	0	1	0	0	0	1	4080	0	0	0	0	0
G	124	0		5449	1	0	0	1	0	0	9	3944	0	0	0	2	0	0	19	4630	0	0	0	0	0	0	5	4798	0	0	0	3	0	0	13	3722	1	0	0	2	0	0	4	4074	0	0	0	1	0
G	125	0		5450	1	0	0	0	0	0	8	3961	0	0	0	0	0	0	2	4628	0	0	0	0	0	0	7	4808	0	0	0	0	0	0	3	3721	0	0	0	1	0	0	5	4084	0	0	0	0	0
A	126	0		5458	0	0	1	0	0	0	0	3957	0	0	0	0	0	0	6	4634	0	0	1	0	0	0	1	4803	0	0	1	0	0	0	8	3723	0	0	0	0	0	0	3	4084	0	0	0	0	0
C	127	0		5450	1	0	1	0	0	0	8	3950	0	0	0	0	0	0	13	4625	0	0	0	0	0	0	10	4802	0	0	0	0	0	0	9	3722	0	0	0	0	0	0	4	4084	0	0	0	0	0
G	128	0		5454	1	0	0	0	0	0	4	3944	0	0	0	1	0	0	19	4626	0	0	0	0	0	0	9	4805	0	0	0	1	0	0	6	3723	0	0	0	0	0	0	3	4081	0	0	0	0	0
G	129	0		5450	0	0	0	0	0	0	8	3942	0	1	0	3	0	1	21	4629	1	0	0	0	0	0	6	4805	0	0	0	0	0	0	6	3721	1	0	0	0	0	0	5	4082	0	0	0	0	0
U	130	0		5458	0	0	0	0	0	2	0	3957	0	0	2	0	0	4	6	4635	0	0	0	0	0	1	0	4807	0	0	0	0	0	0	4	3726	0	0	0	0	0	1	0	4084	0	0	0	0	0
G	131	0		5456	1	0	0	0	0	0	2	3932	0	1	0	3	0	0	31	4634	1	0	0	0	0	0	1	4806	0	0	0	0	0	0	5	3725	1	0	0	0	0	0	1	4082	0	0	0	0	0
G	132	0		5453	0	0	0	0	0	0	5	3921	0	1	0	4	0	1	42	4632	0	1	0	0	0	0	3	4808	0	0	0	0	0	0	3	3723	0	0	0	0	0	0	3	4086	0	0	0	0	0
G	133	0		5452	0	0	0	0	0	0	6	3940	0	1	0	7	0	0	23	4632	0	1	0	0	0	0	3	4803	0	0	0	0	0	0	8	3725	0	0	0	0	0	1	1	4083	0	0	0	0	0
G	134	0		5451	2	0	0	0	0	0	7	3944	0	0	0	2	0	0	19	4623	1	0	0	1	0	1	12	4809	0	0	0	0	0	0	2	3716	1	0	0	0	0	0	10	4085	0	0	0	0	0
A	135	0		5453	0	0	1	0	0	0	5	3935	0	0	3	0	0	1	28	4634	0	0	0	0	0	0	1	4808	0	0	0	0	0	0	3	3724	0	0	0	0	0	0	2	4085	0	0	0	0	0
G	136	0		5449	2	1	0	0	0	0	9	3954	0	0	0	2	0	1	9	4624	3	0	0	2	0	0	11	4809	0	0	0	2	0	0	2	3717	0	0	0	0	0	0	9	4082	0	0	0	0	0
U	137	0		5455	0	0	0	0	0	0	3	3956	0	0	0	0	0	0	7	4635	0	0	0	0	0	0	0	4808	0	0	0	0	0	0	3	3725	0	0	0	0	0	0	1	4086	0	0	0	0	0
G	138	0		5446	0	1	0	0	0	0	12	3956	0	0	0	1	0	2	7	4621	3	2	0	0	0	1	14	4806	0	0	0	1	0	0	5	3717	0	1	0	2	0	0	9	4084	0	0	0	0	0
C	139	0		5447	0	0	0	0	0	0	11	3943	0	0	0	1	0	0	20	4627	1	0	0	0	0	0	8	4804	0	0	0	0	0	0	7	3724	0	0	0	0	0	0	2	4085	0	0	0	0	0
C	140	0		5453	0	0	0	0	0	1	5	3959	0	0	0	1	0	0	4	4630	0	0	0	1	0	0	5	4809	0	0	0	1	0	0	2	3723	0	0	0	1	0	0	3	4084	0	0	0	0	0
C	141	0		5453	0	0	0	0	0	1	5	3958	0	0	0	0	0	1	5	4624	3	0	0	0	0	0	11	4809	0	0	0	1	0	1	2	3724	0	0	0	0	0	0	2	4085	0	0	0	0	0
A	142	0		5453	0	0	0	0	0	0	5	3959	0	0	0	0	0	1	4	4633	0	0	0	0	0	0	2	4810	0	0	0	0	0	0	1	3725	0	0	0	0	0	0	1	4086	0	0	0	0	0
G	143	0		5450	0	0	0	0	0	0	8	3957	0	0	0	0	0	0	6	4629	0	0	0	1	0	0	6	4806	0	0	0	0	0	0	5	3715	0	0	0	0	0	0	11	4078	0	0	0	1	0
C	144	0		5450	2	0	0	0	0	1	8	3957	0	0	0	0	0	0	6	4631	0	0	0	0	0	0	4	4805	0	0	0	0	0	0	6	3720	1	0	0	0	0	0	6	4080	0	0	0	0	0
G	145	0		5454	0	0	0	0	0	0	4	3960	0	0	0	0	0	0	3	4627	0	0	0	0	0	0	8	4805	0	0	0	0	0	0	6	3719	0	0	0	0	0	0	7	4081	0	0	0	0	0
G	146	0		5440	1	0	0	0	0	0	18	3958	0	0	0	2	0	1	5	4630	4	1	0	1	0	0	5	4807	0	0	0	2	0	0	4	3723	0	1	0	0	0	0	3	4076	0	0	0	0	0
C	147	0		5452	0	0	0	0	0	0	6	3951	0	0	0	1	0	0	12	4631	0	0	0	0	0	0	4	4799	0	0	2	0	0	0	12	3721	0	0	0	0	0	0	5	4082	0	0	0	1	0
C	148	0		5451	0	0	0	1	0	0	7	3958	0	0	0	0	0	0	5	4626	2	0	0	0	0	0	9	4810	0	0	0	0	0	0	1	3723	0	0	0	0	0	1	3	4084	0	0	0	0	0
G	149	0		5448	0	0	0	0	0	0	10	3953	0	0	0	1	0	0	10	4628	0	0	0	0	0	0	7	4806	0	0	0	0	0	0	5	3722	0	0	0	0	0	0	4	4082	0	0	0	0	0
A	150	0		5457	0	0	1	0	0	0	1	3960	0	0	0	0	0	0	3	4635	0	0	0	0	0	0	0	4810	0	0	0	0	0	0	1	3725	0	0	0	0	0	0	1	4086	0	0	0	0	0
C	151	0		5449	4	0	0	0	0	0	9	3956	0	0	0	1	0	0	7	4629	1	0	0	0	0	0	6	4803	0	0	0	1	0	0	8	3722	0	0	0	0	0	0	4	4084	0	0	0	0	0
A	152	0		5454	0	0	0	0	0	0	4	3960	0	0	1	0	0	1	3	4630	0	0	0	0	0	0	5	4809	0	0	1	0	0	0	2	3724	0	0	0	0	0	0	2	4086	0	0	0	0	0
G	153	0		5454	0	0	0	1	0	2	4	3959	0	0	0	0	0	0	4	4631	0	0	0	0	0	0	4	4807	0	0	0	0	0	0	4	3720	0	0	0	0	0	0	6	4084	0	0	0	0	0
G	154	0		5449	0	0	0	1	0	0	9	3961	0	0	0	1	0	1	2	4628	0	0	0	0	0	0	7	4807	0	0	0	1	0	0	4	3725	0	0	0	0	0	0	1	4086	1	0	0	0	0
A	155	0		5451	1	1	0	0	0	0	7	3958	0	0	0	0	0	0	5	4633	1	0	0	0	0	0	2	4809	0	0	0	0	0	0	2	3726	0	0	0	0	0	0	0	4086	0	0	0	0	0
G	156	0		5456	0	0	0	0	0	0	2	3962	0	0	0	0	0	0	1	4635	0	0	0	0	0	0	0	4810	0	0	0	0	0	0	1	3725	0	0	0	0	0	0	1	4086	0	0	0	0	0
PRIMER REGION
C	210	0		3714	0	0	0	0	0	0	2	3233	0	0	0	1	0	0	4	3087	0	0	0	0	0	0	1	3670	0	0	1	0	0	0	9	2163	0	0	0	0	0	0	0	2756	0	0	0	0	0
G	211	0		3712	0	0	0	0	0	0	4	3232	0	0	0	0	0	0	5	3086	0	0	0	0	0	0	2	3676	0	0	0	0	0	0	3	2163	0	0	0	0	0	0	0	2756	0	0	0	0	0
C	212	0		3708	1	0	0	0	0	0	8	3224	0	0	1	6	0	0	13	3085	0	0	0	0	0	0	3	3673	0	0	0	1	0	0	6	2160	0	0	0	0	0	0	3	2758	0	0	0	0	0
G	213	0		3713	1	0	0	0	0	1	3	3222	0	0	0	0	0	0	15	3083	0	0	0	0	0	1	5	3672	0	0	0	1	0	0	7	2162	1	0	0	0	0	0	1	2754	0	0	0	0	0
C	214	0		3711	1	0	0	0	0	0	5	3202	0	0	0	4	0	0	35	3086	0	0	0	0	0	0	2	3669	0	0	0	1	0	0	10	2163	0	0	0	0	0	0	0	2758	0	0	0	0	0
C	215	0		3715	0	0	0	0	0	0	1	3232	0	0	0	0	0	0	5	3086	1	0	0	0	0	0	2	3675	0	0	1	0	0	0	4	2162	0	0	0	0	0	0	1	2756	0	0	0	0	0
C	216	0		3713	1	0	0	0	0	0	3	3223	0	0	0	0	0	0	14	3085	0	0	0	1	0	0	3	3676	0	0	0	0	0	1	3	2161	0	0	0	0	0	0	2	2758	0	0	0	0	0
G	217	0		3706	2	0	0	1	0	0	10	3220	0	0	0	3	0	0	17	3080	1	0	0	1	0	0	8	3662	0	0	0	3	0	0	17	2159	0	0	0	0	0	0	4	2750	0	0	0	1	0
C	218	0		3712	3	0	0	0	0	0	4	3230	0	0	0	0	0	1	7	3086	2	0	0	0	0	0	2	3670	0	0	0	0	0	0	9	2162	1	0	0	0	0	0	1	2756	0	0	0	0	0
A	219	0		3711	0	0	0	0	0	0	5	3230	0	0	1	0	0	2	7	3085	0	0	0	0	0	0	3	3674	0	0	0	0	0	0	5	2162	0	0	0	0	0	0	1	2756	0	0	0	0	0
G	220	0		3712	1	0	0	0	0	0	4	3225	0	0	0	3	0	0	12	3084	0	0	0	0	0	0	4	3671	0	0	0	0	0	0	8	2160	1	0	0	0	0	0	3	2757	0	0	0	0	0
G	221	0		3711	0	0	0	0	0	0	5	3230	0	0	0	0	0	0	7	3085	1	0	0	0	0	0	3	3678	0	0	0	0	0	0	1	2162	0	0	0	0	0	0	1	2758	0	0	0	1	0
A	222	0		3716	0	0	1	0	0	0	0	3234	0	0	1	0	0	0	3	3088	0	0	0	0	0	0	0	3676	0	0	0	0	0	0	3	2163	0	0	0	0	0	0	0	2758	0	0	1	0	0
C	223	0		3710	0	0	0	0	0	0	6	3220	0	0	0	1	0	0	17	3085	1	0	0	1	0	0	3	3674	0	0	0	1	0	0	5	2162	0	0	0	0	0	0	1	2757	0	0	0	0	0
C	224	0		3712	2	0	0	0	0	0	4	3230	0	0	0	0	0	1	7	3085	0	0	0	0	0	0	3	3676	0	0	0	1	0	0	3	2162	0	0	0	0	0	0	1	2756	0	0	0	0	0
A	225	0		3715	0	0	0	0	0	0	1	3236	0	1	0	0	0	0	1	3087	1	0	0	0	0	0	1	3679	0	0	1	0	0	0	0	2163	0	0	0	0	0	0	0	2759	0	0	0	0	0
C	226	0		3715	0	0	0	0	0	0	1	3203	0	0	0	7	0	0	34	3085	0	0	0	0	0	0	3	3678	0	0	0	0	0	0	1	2162	0	0	0	1	0	0	1	2757	0	0	0	0	0
C	227	0	C227U	3713	0	0	0	0	0	0	3	3236	0	0	0	1	0	0	1	3087	0	0	0	0	0	0	1	3675	0	0	0	0	0	0	4	2161	0	0	0	0	0	0	2	2757	0	0	0	0	0
C	228	0		3709	1	0	0	0	0	0	7	3233	1	0	0	0	0	0	4	3087	0	0	0	0	0	0	1	3677	0	0	0	0	0	0	2	2162	0	0	0	0	0	0	1	2758	0	0	0	0	0
C	229	0		3715	0	0	0	0	0	0	1	3229	0	0	0	0	0	0	8	3085	0	0	0	0	0	0	3	3676	0	0	0	2	0	1	3	2162	0	0	0	0	0	0	1	2759	1	0	0	0	0
U	230	0		3715	0	0	0	0	0	0	1	3236	0	0	0	2	0	0	1	3086	0	0	0	0	0	0	2	3678	0	0	0	0	0	0	1	2163	0	0	0	0	0	0	0	2759	0	0	0	0	0
C	231	0		3714	0	0	0	0	0	0	2	3220	0	0	0	3	0	0	17	3087	2	0	0	0	0	2	1	3677	0	0	0	2	0	0	2	2163	0	0	0	0	0	0	0	2759	0	0	0	0	0
G	232	0		3715	0	0	0	0	0	0	1	3212	0	0	0	2	0	0	25	3081	0	0	0	0	0	0	7	3676	0	0	0	0	0	0	3	2160	0	0	0	0	1	0	3	2756	0	0	0	0	0
C	233	0		3715	0	0	0	0	0	0	1	3231	0	0	0	0	0	0	6	3086	1	0	0	0	0	0	2	3676	0	0	0	0	0	0	3	2162	0	0	0	0	0	0	1	2758	0	0	0	0	0
C	234	0		3714	2	0	0	0	0	0	2	3233	0	0	0	1	0	0	4	3088	0	0	0	0	0	0	0	3678	0	0	0	0	0	0	1	2163	0	0	0	0	0	0	0	2758	0	0	0	0	0
C	235	0		3712	0	0	0	0	0	0	4	3229	0	0	0	1	0	0	8	3087	0	0	0	0	0	0	1	3674	0	0	0	0	0	0	5	2161	0	0	0	0	0	0	2	2758	0	0	0	0	0
C	236	0		3715	0	0	0	0	0	0	1	3225	0	0	0	1	0	0	12	3086	0	0	0	0	0	0	2	3672	0	0	0	0	0	0	7	2161	0	0	0	0	0	0	2	2758	0	0	0	0	0
C	237	0		3713	1	0	0	0	0	0	3	3224	0	0	0	1	0	1	13	3085	0	0	0	0	0	1	3	3672	0	0	0	0	0	0	7	2162	0	0	0	0	0	1	1	2756	0	0	0	0	0
U	238	0		3714	0	0	0	0	0	0	2	3236	0	2	0	0	0	0	1	3085	0	0	0	0	0	0	3	3676	0	0	0	0	0	0	3	2162	0	0	0	0	0	0	1	2759	0	0	0	0	0
U	239	0		3714	0	0	0	0	0	0	2	3236	0	0	0	0	0	0	1	3088	0	0	0	0	0	0	0	3677	0	0	0	0	0	0	2	2163	0	0	0	0	0	0	0	2758	0	0	0	0	0
U	240	0		3714	0	1	0	1	0	0	2	3231	0	0	0	1	0	1	6	3083	0	1	0	0	0	0	5	3671	0	2	0	0	0	0	8	2157	0	0	0	0	0	0	6	2754	0	0	0	0	0
G	241	0		3711	0	0	0	0	0	0	5	3229	0	0	0	1	0	1	8	3084	0	0	0	0	0	0	4	3673	0	0	0	0	0	0	6	2162	0	0	0	0	0	0	1	2758	0	0	0	1	0
C	242	0		3708	2	0	0	0	0	0	8	3221	2	0	0	2	0	0	16	3081	2	0	1	0	0	2	7	3672	0	0	1	0	0	0	7	2161	0	0	0	1	0	0	2	2759	1	0	0	0	0
G	243	0		3710	0	0	0	0	0	0	6	3223	0	0	0	1	0	0	14	3085	0	0	0	0	0	0	3	3673	0	0	0	0	0	0	6	2161	0	0	0	0	0	0	2	2757	0	0	0	0	0
C	244	0		3709	0	0	0	0	0	0	7	3229	0	0	0	0	0	0	8	3087	0	0	0	0	0	0	1	3675	0	0	0	1	0	0	4	2163	0	0	0	0	0	0	0	2757	0	0	0	0	0
U	245	0		3712	0	3	0	0	0	0	4	3231	0	1	0	0	0	0	6	3085	0	0	0	0	0	0	3	3678	0	0	0	0	0	0	1	2161	0	0	0	0	0	0	2	2758	0	0	0	0	0
G	246	0		3711	0	0	0	0	0	0	5	3224	0	0	0	3	0	0	13	3080	1	0	0	0	0	0	8	3674	0	0	0	0	0	0	5	2162	1	0	0	1	0	0	1	2756	0	0	0	0	0
U	247	0		3714	0	0	0	0	0	0	2	3236	0	0	0	0	0	0	1	3088	0	0	0	0	0	0	0	3678	0	0	0	0	0	0	1	2163	0	0	0	0	0	0	0	2759	0	0	0	0	0
C	248	0		3714	0	0	0	0	0	0	2	3222	0	0	0	2	0	0	15	3086	1	0	0	0	0	1	2	3675	0	0	0	0	0	0	4	2162	0	0	0	0	0	0	1	2759	0	0	0	1	0
G	249	0		3715	0	0	0	0	0	0	1	3226	0	0	0	1	0	0	11	3084	0	1	0	0	0	0	4	3675	0	0	0	0	0	0	4	2160	0	0	0	0	0	0	3	2752	0	0	0	1	0
C	250	0		3713	1	0	0	0	0	0	3	3227	0	0	0	1	0	0	10	3086	1	0	0	0	0	0	2	3673	0	0	0	1	0	0	6	2160	0	0	0	0	0	0	3	2758	0	0	0	0	0
U	251	0		3715	0	0	0	0	0	0	1	3233	0	0	0	0	0	0	4	3086	0	0	0	0	0	0	2	3679	0	0	0	0	0	0	0	2162	0	0	0	0	0	0	1	2759	0	0	0	0	0
U	252	0		3716	0	0	0	0	0	0	0	3233	0	0	0	2	0	0	4	3088	0	0	0	0	0	0	0	3679	0	0	0	0	0	0	0	2162	0	0	0	0	0	0	1	2758	0	0	0	0	0
C	253	0		3713	0	0	0	0	0	0	3	3222	0	0	0	3	0	0	15	3085	0	0	0	0	0	0	3	3676	0	0	0	0	0	0	3	2161	0	0	0	0	0	1	2	2758	0	0	0	0	0
G	254	0		3708	0	0	0	4	0	0	8	3203	0	0	0	6	0	0	34	3087	0	0	0	0	0	0	1	3674	0	0	0	1	0	0	5	2161	0	0	0	1	0	0	2	2754	0	0	0	2	0
G	255	0		3712	0	0	0	1	0	0	4	3226	0	0	0	3	0	0	11	3083	0	0	0	0	0	0	5	3670	0	0	0	0	0	0	9	2161	0	0	0	0	0	0	2	2754	0	0	0	1	0
C	256	0		3715	1	0	0	0	0	1	1	3131	0	0	1	27	0	0	106	3086	0	0	0	0	0	0	2	3675	0	0	0	0	0	0	4	2160	0	0	0	0	0	0	3	2758	0	0	0	1	0
U	257	1		3716	0	0	0	0	0	0	0	3224	0	0	0	0	0	0	13	3088	0	0	0	0	0	0	0	3676	0	0	0	0	0	0	3	2163	0	0	0	0	0	0	0	2755	0	0	0	0	0
A	258	1		3714	0	0	0	0	0	0	2	3223	0	0	3	0	0	0	14	3087	0	0	0	0	0	0	1	3679	0	0	0	0	0	0	0	2163	0	0	0	0	0	0	0	2759	0	0	0	0	0
U	259	1		3716	0	0	0	0	0	0	0	3232	0	0	0	2	0	1	5	3087	0	0	0	0	0	0	1	3679	0	0	0	0	0	0	0	2163	0	0	0	0	0	0	0	2759	0	0	0	0	0
U	260	1		3716	0	0	0	0	0	0	0	3233	0	0	0	0	0	0	4	3088	0	0	0	0	0	0	0	3678	0	0	0	0	0	0	1	2163	0	0	0	0	0	0	0	2759	0	0	0	0	0
A	261	1	A261C	3712	0	0	0	0	0	0	4	3232	2	0	0	0	0	0	5	3087	0	0	0	0	0	1	1	3678	0	0	0	0	0	0	1	2163	0	0	0	0	0	0	0	2757	0	0	0	0	0
C	262	1		3715	0	0	0	0	0	0	1	3223	0	0	0	0	0	0	14	3088	0	0	0	0	0	0	0	3674	0	0	0	0	0	0	5	2161	0	0	0	0	0	0	2	2758	0	0	0	0	0
C	263	1		3713	0	0	0	0	0	0	3	3227	0	0	0	1	0	0	10	3085	0	0	0	0	0	0	3	3674	0	0	0	2	0	0	5	2163	0	0	0	0	0	0	0	2758	0	0	0	0	0
C	264	1		3712	1	0	0	0	0	0	4	3218	0	0	0	1	0	0	19	3086	0	0	0	0	0	0	2	3675	0	0	0	1	0	0	4	2163	0	0	0	0	0	0	0	2758	0	0	0	0	1
G	265	1		3712	0	0	0	0	0	0	4	3227	0	1	0	2	0	0	10	3084	1	0	0	0	0	0	4	3674	0	0	0	0	0	0	5	2161	0	0	0	1	0	0	2	2758	0	0	0	0	0
G	266	1		3707	0	0	0	0	0	1	9	3233	0	0	0	1	0	0	4	3082	0	0	0	0	0	0	6	3669	0	0	0	1	0	0	10	2162	1	0	0	0	0	0	1	2753	0	0	0	0	0
U	267	1		3712	0	0	0	0	0	0	4	3236	0	0	0	0	0	1	1	3086	0	0	0	0	0	0	2	3678	0	0	0	0	0	0	1	2159	0	0	0	0	0	0	4	2758	0	0	0	0	0
G	268	1		3698	3	0	0	0	0	0	18	3229	0	0	0	1	0	0	8	3077	4	0	0	0	0	0	11	3674	0	0	0	0	0	0	5	2158	0	0	0	0	0	0	5	2759	0	0	0	0	0
G	269	1		3711	1	0	0	0	0	0	5	3230	0	2	0	1	0	1	7	3085	0	1	0	1	0	0	3	3678	0	0	0	1	0	0	1	2160	0	0	0	2	0	0	3	2755	0	0	0	0	1
A	270	1		3713	0	0	0	0	0	0	3	3234	0	0	2	0	0	0	3	3085	0	0	0	0	0	0	3	3677	0	0	0	0	0	0	2	2160	0	0	0	0	0	0	3	2758	0	0	0	0	0
A	271	1		3716	0	0	0	0	0	0	0	3232	0	0	1	0	0	0	5	3088	0	0	0	0	0	0	0	3677	0	0	0	0	0	0	2	2163	0	0	0	0	0	0	0	2759	0	0	0	0	0
A	272	1		3715	0	0	0	0	0	0	1	3236	0	0	0	0	0	0	1	3088	0	0	0	0	0	0	0	3679	0	0	0	0	0	0	0	2163	0	0	0	0	0	0	0	2758	0	0	0	0	0
C	273	1		3711	2	0	0	0	0	0	5	3221	0	0	0	1	0	0	16	3086	0	0	0	0	0	0	2	3677	0	0	0	0	0	0	2	2155	0	0	0	0	0	0	8	2759	0	0	0	0	0
A	274	1		3714	0	0	0	0	0	0	2	3234	0	0	0	0	0	0	3	3086	0	0	0	0	0	0	2	3678	0	0	0	0	0	0	1	2158	0	0	0	0	0	0	5	2757	0	0	0	0	0
A	275	1		3714	0	0	0	0	0	0	2	3233	0	0	1	0	0	0	4	3088	0	0	0	0	0	0	0	3679	0	0	0	0	0	0	0	2163	0	0	0	0	0	0	0	2759	0	0	0	0	0
C	276	1		3713	2	0	0	0	0	0	3	3213	0	0	0	2	0	1	24	3084	0	0	0	0	0	0	4	3674	0	0	0	0	0	0	5	2162	1	0	0	0	0	0	1	2758	0	0	0	0	0
U	277	1		3716	0	0	0	0	0	0	0	3229	0	0	0	2	0	3	8	3087	0	2	0	0	0	0	1	3678	0	0	0	0	0	0	1	2163	0	0	0	0	0	0	0	2759	0	0	0	0	0
G	278	1		3714	1	0	0	0	0	0	2	3227	0	0	0	2	0	1	10	3086	0	0	0	0	0	0	2	3677	0	0	0	0	0	2	2	2163	1	0	0	0	0	0	0	2758	0	0	0	0	0
A	279	1		3715	0	0	0	0	0	0	1	3221	0	0	5	0	0	0	16	3086	0	0	0	0	0	0	2	3679	0	0	0	0	0	0	0	2163	0	0	0	0	0	0	0	2759	0	0	0	0	0
A	280	1		3715	0	0	0	0	0	0	1	3230	0	0	4	0	0	0	7	3085	0	0	0	0	0	0	3	3675	0	0	0	0	0	0	4	2163	0	0	0	0	0	0	0	2759	0	0	0	0	0
G	281	1		3708	0	0	0	0	0	0	8	3222	0	0	0	1	0	0	15	3084	0	0	0	0	0	0	4	3679	0	0	0	1	0	0	0	2161	0	0	0	0	0	0	2	2759	0	0	0	0	0
C	282	1		3714	1	0	0	0	0	0	2	3224	0	0	0	0	0	0	13	3085	1	0	0	0	0	0	3	3675	0	0	0	1	0	0	4	2159	1	0	0	0	0	0	4	2759	0	0	0	0	0
U	283	0		3715	0	0	0	0	0	0	1	3235	0	0	0	0	0	0	2	3088	0	0	0	0	0	0	0	3679	0	0	0	0	0	0	0	2163	0	0	0	0	0	1	0	2759	0	0	0	0	0
C	284	0		3711	1	0	0	0	0	0	5	3211	0	0	0	3	0	0	26	3083	2	0	0	0	0	0	5	3677	0	0	0	1	0	0	2	2162	1	0	0	1	0	0	1	2759	0	0	0	0	0
C	285	0		3713	0	0	0	0	0	0	3	3222	0	0	0	0	0	0	15	3085	1	0	0	0	0	0	3	3672	0	0	0	0	0	0	7	2161	0	0	0	0	0	0	2	2758	0	0	0	0	0
C	286	0		3715	1	0	0	0	0	0	1	3230	0	0	0	1	0	0	7	3086	0	0	0	0	0	0	2	3674	0	0	0	0	0	0	5	2161	1	0	0	0	0	0	2	2756	0	0	0	0	0
G	287	0		3711	0	0	0	0	0	0	5	3227	0	1	0	2	0	0	10	3084	0	0	0	0	0	0	4	3675	0	0	0	0	0	0	4	2161	0	0	0	0	0	0	2	2757	0	0	0	1	0
A	288	0		3715	0	0	0	0	0	0	1	3235	0	0	0	0	0	0	2	3088	0	0	0	0	0	0	0	3676	0	0	0	0	0	0	3	2163	0	0	0	0	0	0	0	2759	0	0	0	0	0
G	289	0		3712	1	0	0	0	0	0	4	3232	0	0	0	1	0	0	5	3086	0	0	0	0	0	0	2	3677	0	0	0	0	0	0	2	2162	1	0	0	0	0	0	1	2756	0	0	0	0	0
A	290	0		3716	0	0	0	0	0	0	0	3229	0	0	1	0	0	0	8	3088	0	0	0	0	0	0	0	3679	0	0	0	0	0	0	0	2163	0	0	0	0	0	0	0	2759	0	0	0	0	0
A	291	0		3716	0	0	0	0	0	0	0	3236	0	0	0	0	0	0	1	3088	0	0	0	0	0	0	0	3677	0	0	0	0	0	1	2	2162	0	0	0	0	0	0	1	2759	0	0	0	0	0
C	292	0		3715	0	0	0	0	0	0	1	3224	0	0	0	0	0	0	13	3083	0	0	0	0	0	0	5	3674	0	0	0	0	0	0	5	2160	0	0	0	0	0	0	3	2759	0	0	0	0	0
C	293	0		3713	0	0	0	0	0	0	3	3221	0	0	0	3	0	0	16	3087	0	0	0	0	0	0	1	3674	0	0	0	0	0	0	5	2162	0	0	0	0	0	0	1	2756	0	0	0	0	0
G	294	0		3712	0	1	0	0	0	0	4	3228	0	0	0	1	0	0	9	3084	0	1	0	0	0	0	4	3671	0	0	0	2	0	0	8	2161	0	0	0	0	0	0	2	2752	0	0	0	0	0
C	295	0		3714	0	0	0	0	1	0	2	3207	0	0	0	4	0	2	30	3087	1	0	0	0	0	3	1	3674	0	0	0	1	1	0	5	2162	0	0	0	0	0	1	1	2758	0	0	0	0	1
U	296	0		3714	0	0	0	0	0	0	2	3231	0	0	0	0	0	0	6	3084	0	0	0	0	0	0	4	3677	0	0	0	0	0	0	2	2162	0	0	0	0	0	0	1	2757	0	0	0	0	0
U	297	0		3711	0	0	0	0	0	0	5	3229	0	0	1	0	0	0	8	3083	0	1	0	0	0	0	5	3679	0	0	0	0	0	0	0	2162	0	0	0	0	0	0	1	2759	0	0	0	0	0
U	298	0		3716	0	0	0	0	0	0	0	3230	0	0	0	0	0	0	7	3088	0	0	0	0	0	0	0	3679	0	0	0	0	0	0	0	2163	0	0	0	0	0	0	0	2759	0	0	0	0	0
U	299	0		3716	0	0	0	0	0	0	0	3232	0	0	1	0	0	1	5	3088	0	0	0	0	0	0	0	3678	0	0	0	0	0	0	1	2162	0	1	0	0	0	0	1	2759	0	0	0	0	0
U	300	0		3715	0	0	0	0	0	0	1	3234	0	0	0	1	0	1	3	3088	0	0	0	0	0	0	0	3677	0	0	0	0	0	1	2	2163	0	0	0	0	0	0	0	2759	0	0	0	0	0
C	301	0		3715	0	0	0	0	0	0	1	3234	2	0	0	1	0	1	3	3085	0	0	0	0	0	0	3	3676	0	0	0	0	0	0	3	2163	0	0	0	0	0	0	0	2759	0	0	0	0	0
U	302	0		3715	0	0	0	0	0	0	1	3235	0	0	0	0	0	0	2	3087	0	0	0	0	0	0	1	3679	0	0	0	0	0	0	0	2163	0	0	0	0	0	0	0	2758	0	0	0	0	0
C	303	0		3714	0	0	0	0	0	0	2	3229	0	0	0	3	0	0	8	3087	0	0	0	0	0	0	1	3676	0	0	0	0	0	0	3	2163	0	0	0	0	0	0	0	2757	0	0	0	0	0
U	304	0		3716	0	0	0	0	0	0	0	3236	0	0	0	1	0	0	1	3088	0	0	0	0	0	0	0	3678	0	0	0	0	0	0	1	2163	0	0	0	0	0	0	0	2758	0	0	0	0	0
A	305	0		3716	0	0	0	0	0	0	0	3236	0	0	0	0	0	0	1	3088	0	0	0	0	0	0	0	3679	0	0	0	0	0	0	0	2161	0	0	0	0	0	0	2	2758	0	0	0	0	0
U	306	0		3715	0	0	0	0	0	0	1	3235	0	0	0	0	0	0	2	3087	0	0	0	0	0	0	1	3677	0	0	0	0	0	0	2	2162	0	0	0	0	0	0	1	2759	0	0	0	0	0
C	307	0		3713	1	0	0	0	0	0	3	3233	0	0	0	0	0	0	4	3088	0	0	0	0	0	0	0	3675	0	0	0	0	0	0	4	2161	0	0	0	0	0	0	2	2758	0	0	0	0	0
U	308	0		3716	0	0	0	0	0	0	0	3232	0	0	0	0	0	1	5	3087	0	0	0	0	0	0	1	3677	0	0	0	0	0	0	2	2163	0	0	0	0	0	0	0	2757	0	0	0	0	0
U	309	0		#2408	0	0	0	#1127	0	0	1308	#2030	0	0	0	#1298	0	0	1207	#2075	0	0	0	#1574	0	0	1013	#2600	0	0	0	#2235	0	0	1079	#1462	0	0	0	#1011	0	0	701	#1787	0	0	0	#1363	0
A	310	0		3715	0	0	0	0	0	0	1	3236	0	0	1	0	0	1	1	3087	0	0	0	0	0	0	1	3678	0	0	0	0	0	1	1	2162	0	0	0	0	0	0	1	2757	0	0	0	0	0
C	311	0	C311U	3711	0	0	0	0	0	0	5	3214	0	0	0	5	0	0	23	3087	0	0	0	0	0	0	1	3676	0	0	0	0	0	0	3	2161	0	0	0	0	0	0	2	2758	0	0	0	0	0
U	312	0		3714	0	0	0	0	0	0	2	3236	0	0	0	1	0	0	1	3088	0	0	0	0	0	0	0	3679	0	0	0	1	0	0	0	2163	0	0	0	0	0	0	0	2759	0	0	0	0	0
A	313	0		3715	1	0	0	0	0	0	1	3235	0	0	0	0	0	0	2	3087	0	0	0	0	0	0	1	3679	0	0	1	0	0	0	0	2163	0	0	0	0	0	0	0	2759	0	0	0	0	0
G	314	0		3714	0	1	0	0	0	0	2	3232	0	0	0	1	0	0	5	3086	0	0	0	0	0	0	2	3675	0	0	0	0	0	0	4	2161	0	0	0	0	0	0	2	2759	0	0	0	1	0
C	315	0		3709	1	0	0	0	0	0	7	3216	0	0	0	2	0	0	21	3082	0	0	0	0	0	0	6	3670	0	0	0	0	0	0	9	2162	0	0	0	0	0	0	1	2750	0	0	1	3	0
U	316	0		3712	0	0	0	0	0	0	4	3234	0	0	0	1	0	0	3	3086	0	0	0	0	0	0	2	3679	0	0	0	0	0	0	0	2161	0	0	0	0	0	0	2	2758	0	0	0	0	0
C	317	0		3712	1	0	0	0	0	0	4	3222	0	0	0	1	0	0	15	3082	3	0	0	0	0	0	6	3673	1	0	0	1	0	0	6	2161	0	0	0	0	0	0	2	2756	2	0	0	0	0
C	318	0	C318A	3710	1	0	1	0	0	1	6	3230	0	0	0	3	0	0	7	3085	0	0	0	0	0	1	3	3675	0	0	0	0	0	0	4	2163	0	0	0	0	0	0	0	2758	0	0	0	0	0
G	319	0		3714	0	0	0	0	0	0	2	3232	0	0	0	0	0	0	5	3088	0	0	0	0	0	0	0	3675	0	0	0	0	0	0	4	2163	0	0	0	0	0	0	0	2757	0	0	0	1	0
G	320	0		3715	0	0	0	0	0	0	1	3236	0	0	0	0	0	0	1	3087	0	0	0	0	0	0	1	3678	0	0	0	0	0	0	1	2162	0	0	0	0	0	0	1	2755	0	0	0	0	0
G	321	0		3715	0	0	0	0	0	0	1	3230	0	0	0	1	0	0	7	3088	0	0	0	0	0	0	0	3678	0	0	0	0	0	0	1	2163	0	0	0	0	0	0	0	2759	0	0	0	0	0
G	322	0		3713	0	0	0	0	0	0	3	3232	0	0	0	0	0	0	5	3087	2	0	0	0	0	0	1	3677	0	0	0	0	0	0	2	2162	0	0	0	0	0	0	1	2759	0	0	0	0	0
C	323	0	C323U - C323A	3711	2	0	0	0	0	0	5	3205	0	0	2	2	0	0	32	3087	0	0	0	0	0	0	1	3674	0	0	0	0	0	0	5	2161	0	0	0	0	0	0	2	2757	0	0	0	0	0
G	324	0	G324C - G324U	3716	1	0	0	1	0	0	0	3232	0	0	0	0	0	0	5	3086	1	0	0	0	0	0	2	3676	0	0	0	1	0	0	3	2161	0	0	0	0	0	0	2	2757	0	0	0	0	0
A	325	0	A325N	3718	0	0	0	0	0	0	0	3235	0	0	0	0	0	0	4	3086	0	0	0	0	0	0	3	3677	0	0	0	0	0	0	3	2164	0	0	0	0	0	0	0	2759	0	0	0	0	0
G	326	0		3719	1	0	0	1	0	0	3	3235	0	0	0	0	0	0	6	3090	0	0	0	0	0	0	1	3678	0	0	0	0	0	0	2	2166	0	0	0	0	0	0	2	2761	0	0	0	0	0
G	327	0		3720	0	0	0	0	0	0	2	3234	0	0	0	0	0	0	7	3091	0	0	0	0	0	0	0	3675	0	0	0	1	0	0	5	2168	0	0	0	0	0	0	0	2761	0	0	0	0	0
G	328	0		3724	0	0	0	0	0	0	1	3222	0	1	0	1	0	0	19	3091	0	0	0	0	0	0	1	3677	0	0	0	0	0	1	3	2170	0	0	0	0	0	0	0	2762	0	0	0	1	0
U	329	0		3732	0	0	0	0	0	0	1	3244	0	0	0	0	0	0	2	3095	0	0	0	0	0	0	1	3683	0	0	0	1	0	0	2	2175	0	0	0	0	0	0	0	2768	0	0	0	0	0
G	330	0		3753	0	0	0	0	0	0	0	3253	0	0	0	0	0	0	14	3106	0	0	0	0	0	0	4	3688	0	0	0	0	0	0	4	2189	0	0	0	0	0	0	2	2782	0	0	0	0	0
U	331	0		3867	0	0	0	1	0	0	3	3405	0	0	0	1	0	0	2	3234	0	0	0	0	0	0	0	3798	0	0	0	0	0	0	1	2275	0	0	0	0	0	0	1	2893	0	0	0	0	0
U	332	0		9145	0	1	0	0	0	0	2	7164	0	0	0	0	0	0	0	7711	0	0	0	0	0	0	2	8453	0	0	0	0	0	0	0	5864	0	1	0	0	0	0	3	6823	0	0	0	0	0
U	333	0		9171	0	0	1	0	0	0	3	7198	0	0	0	4	0	0	2	7723	0	0	0	0	0	0	0	8488	0	0	0	0	0	0	0	5888	0	0	0	0	0	0	1	6845	0	0	0	0	0
A	334	0		9168	2	1	0	0	0	0	6	7189	0	0	1	0	0	0	11	7722	0	0	0	0	0	0	1	8485	0	0	2	0	0	0	4	5885	0	0	0	0	0	0	4	6844	0	0	0	0	0
G	335	0		9168	0	0	0	0	0	2	6	7180	0	0	0	4	0	1	20	7714	0	0	0	0	0	0	9	8485	0	0	0	0	0	0	5	5883	0	0	0	3	0	0	6	6840	0	0	0	1	0
C	336	0		9169	0	0	0	0	0	0	5	7187	0	0	0	2	0	0	13	7717	0	0	0	0	0	0	6	8473	0	0	0	0	0	0	17	5887	0	0	0	1	0	0	2	6844	0	0	0	0	0
C	337	0		9168	0	0	0	0	0	0	6	7185	0	0	0	1	0	0	15	7722	0	0	0	0	0	0	1	8487	0	0	0	0	0	0	3	5889	2	0	0	0	0	0	0	6844	0	0	0	0	0
C	338	0		9167	2	0	0	1	0	0	7	7173	0	0	0	4	0	0	27	7718	0	0	0	0	0	0	5	8479	0	0	0	0	0	0	11	5885	0	0	0	2	0	0	4	6844	0	0	0	1	0
U	339	0		9174	0	0	0	0	0	0	0	7196	0	0	0	1	0	0	4	7716	0	0	0	0	0	0	7	8486	0	0	0	0	0	0	4	5886	0	0	0	0	0	0	3	6845	0	0	0	0	0
U	340	0		9170	0	2	0	0	0	0	4	7190	0	0	0	2	0	3	10	7717	0	0	0	0	0	0	6	8487	0	2	0	0	0	0	3	5887	0	0	0	0	0	0	2	6840	0	0	0	0	0
G	341	0		9172	0	0	0	0	0	0	2	7191	0	0	0	2	0	0	9	7714	4	0	0	0	0	0	9	8476	0	0	0	1	0	0	14	5881	0	0	0	0	0	0	8	6844	0	0	0	0	0
G	342	0		9171	0	0	0	0	0	0	3	7184	0	0	0	0	0	0	16	7714	0	0	0	0	0	0	9	8482	0	0	0	0	0	0	8	5885	0	0	0	0	0	0	4	6841	0	0	0	4	0
A	343	0		9172	0	0	0	0	0	0	2	7192	0	0	1	0	0	0	8	7722	0	0	0	0	0	0	1	8481	0	0	0	0	0	0	9	5887	0	0	0	0	0	0	2	6845	0	0	0	0	0
A	344	0		9169	0	0	0	0	0	0	5	7187	0	0	0	0	0	2	13	7720	0	0	0	0	0	0	3	8481	0	0	1	0	0	2	9	5888	0	0	0	0	0	0	1	6843	0	0	2	0	0
C	345	0		9167	0	0	0	0	0	2	7	7167	0	0	0	11	0	2	33	7718	2	0	0	0	0	0	5	8479	0	0	0	1	0	0	11	5887	1	0	0	0	0	0	2	6842	0	0	0	0	0
C	346	0		9159	0	0	0	0	0	0	15	7123	0	0	2	10	0	0	77	7720	0	0	0	0	0	0	3	8480	0	0	0	0	0	0	10	5884	1	0	0	0	0	0	5	6841	0	0	0	0	0
G	347	0		9164	1	0	0	2	0	0	10	7033	0	0	0	34	0	0	167	7719	0	0	0	0	0	0	4	8472	0	0	0	3	0	0	18	5882	0	0	0	0	0	0	7	6833	0	0	0	0	0
C	348	0		9166	2	0	0	0	0	0	8	7154	0	0	0	5	0	1	46	7718	2	0	0	0	0	0	5	8476	0	0	0	0	0	0	14	5880	0	0	2	0	0	0	9	6830	0	0	0	0	0
A	349	0		9170	0	0	0	0	0	0	4	7141	0	0	8	0	0	3	59	7719	0	0	0	0	0	0	4	8487	0	0	0	0	0	0	3	5887	0	0	0	0	0	0	2	6843	0	0	0	0	0
G	350	0		9172	0	0	0	0	0	0	2	7072	0	0	0	24	0	0	128	7716	2	0	0	2	0	0	7	8489	0	0	0	0	0	0	1	5881	0	0	0	0	0	0	8	6840	0	0	0	2	0
U	351	0		9172	0	2	0	0	0	0	2	7195	0	0	0	1	0	0	5	7723	0	0	0	0	0	0	0	8486	0	0	0	0	0	0	4	5885	0	0	0	0	0	0	4	6845	0	0	0	0	0
U	352	0		9169	0	0	0	0	0	0	5	7198	0	0	0	0	0	0	2	7723	0	0	0	0	0	0	0	8490	0	0	0	0	0	0	0	5887	0	0	0	0	0	0	2	6845	0	0	0	0	0
G	353	0		9169	0	0	0	0	0	0	5	7168	0	0	0	7	0	0	32	7719	0	0	0	0	0	0	4	8482	0	0	0	1	0	0	8	5883	0	0	0	0	0	0	6	6838	0	0	0	0	0
G	354	0		9167	0	0	0	0	0	0	7	7179	0	0	0	8	0	0	21	7715	0	0	0	0	0	0	8	8479	0	0	0	0	0	0	11	5885	0	0	0	1	0	0	4	6837	0	0	0	0	0
U	355	0		9172	0	0	0	0	0	0	2	7192	0	0	0	0	0	0	8	7723	0	0	0	0	0	0	0	8490	0	0	0	0	0	0	0	5889	0	0	0	0	0	0	0	6842	0	0	0	0	0
U	356	0		9172	0	0	0	0	0	0	2	7198	0	0	0	0	0	0	2	7723	0	0	0	0	0	0	0	8490	0	0	0	0	0	0	0	5889	0	0	0	0	0	0	0	6842	0	0	0	0	0
C	357	0		9166	0	0	0	0	0	0	8	7141	1	0	0	13	0	0	59	7714	2	0	0	0	0	0	9	8482	0	0	2	0	0	0	8	5885	0	0	0	0	0	0	4	6843	0	0	0	0	0
C	358	0		9157	0	0	0	0	0	0	17	7177	0	0	0	3	0	0	23	7716	0	0	0	0	0	0	7	8482	0	0	0	0	0	0	8	5882	0	0	2	0	0	0	7	6839	0	0	0	0	0
U	359	0		9169	0	0	0	0	0	0	5	7194	0	0	0	0	0	0	6	7723	0	0	0	0	0	0	0	8486	0	0	0	0	0	0	4	5887	0	0	0	0	0	0	2	6843	0	0	0	0	0
[truncated: 2 more columns]
