# Supplementary material for: Different rates of spontaneous mutation of chloroplastic and nuclear viroids as determined by high-fidelity ultra-deep sequencing
Source: PLoS Pathog. 2017 Sep 14;13(9):e1006547. doi: 10.1371/journal.ppat.1006547 (PMC5614642; doi:10.1371/journal.ppat.1006547)
Supplement: S2 Dataset — (XLSX) [file ppat.1006547.s003.xlsx]

## Sheet: ELVd_18mpi
Base	Genome site	HH+	HH-	Plant 1 (+) circular								Plant 2 (+) circular								Plant 3 (+) circular
				Coverage	U	C	G	A	ins	del	N	Coverage	U	C	G	A	ins	del	N	Coverage	U	C	G	A	ins	del	N
G	1	1	0	2308	1	2	0	6	0	0	5	4170	0	0	0	0	0	0	0	3449	0	0	0	8	0	0	5
G	2	0	0	2311	4	0	0	0	0	0	2	4153	5	0	0	11	0	3	17	3454	4	0	0	3	0	1	0
G	3	0	0	2305	3	0	0	4	0	0	8	4166	0	0	0	7	0	1	4	3444	4	2	0	5	0	0	10
T	4	0	0	2313	0	0	0	0	0	0	0	4170	0	0	0	0	0	16	0	3450	0	0	0	0	0	4	4
G	5	0	0	2313	0	0	0	14	0	4	0	4169	0	0	0	11	0	3	1	3453	0	0	0	4	0	1	1
G	6	0	0	2311	0	4	0	1	0	0	2	4170	0	0	0	0	0	0	0	3453	0	0	0	0	0	0	1
T	7	0	0	2313	0	0	0	0	0	0	0	4167	0	0	0	5	0	0	3	3452	0	0	0	1	0	0	2
G	8	0	0	2310	1	0	0	0	0	0	3	4170	0	0	0	0	0	0	0	3452	4	0	0	4	0	0	2
T	9	0	0	2312	0	1	0	0	0	1	1	4170	0	0	0	0	0	0	0	3454	0	1	0	0	0	0	0
G	10	0	0	2313	1	0	0	0	0	0	0	4168	0	0	0	0	0	0	2	3453	0	0	0	0	0	0	1
T	11	0	0	2313	0	0	0	1	0	0	0	4169	0	0	0	0	0	0	1	3453	0	0	0	0	0	0	1
G	12	0	0	2144	0	0	0	670	0	0	169	3863	0	0	0	623	0	3	307	3075	0	0	0	1035	0	0	379
C	13	0	0	2311	6	0	1	0	3	0	2	4149	14	0	0	0	0	0	21	3446	5	0	0	0	0	0	8
C	14	0	0	2311	10	0	0	1	0	0	2	4150	26	0	0	0	0	3	20	3451	12	0	0	0	0	0	3
A	15	0	0	2313	0	0	1	0	0	0	0	4167	0	0	4	0	0	0	3	3452	0	0	1	0	0	1	2
C	16	0	0	2300	34	0	0	1	0	0	13	4159	29	0	0	0	0	0	11	3429	15	0	0	15	0	0	25
C	17	0	0	2308	9	0	0	2	0	0	5	4164	20	0	0	0	0	0	6	3454	1	0	0	0	0	0	0
C	18	0	0	2311	3	0	0	0	0	0	2	4170	0	0	0	0	0	0	0	3453	2	0	0	0	0	0	1
C	19	1	0	2313	0	0	0	0	0	0	0	4170	0	0	0	3	0	0	0	3452	0	0	0	1	0	0	2
T	20	1	0	2312	0	2	0	0	0	2	1	4169	0	0	0	0	0	0	1	3454	0	0	0	0	0	2	0
G	21	1	0	2310	2	1	0	1	0	0	3	4163	4	0	0	4	0	0	7	3451	9	0	0	0	0	0	3
A	22	1	0	2312	0	0	0	0	0	0	1	4170	0	0	0	0	0	0	0	3454	0	0	0	0	0	0	0
T	23	0	0	2311	0	16	0	1	0	0	2	4149	0	84	0	15	0	0	21	3453	0	0	0	0	0	0	1
G	24	1	0	2311	4	0	0	0	0	2	2	4169	0	0	0	5	0	0	1	3454	3	0	0	0	0	0	0
A	25	1	0	2311	0	0	1	0	0	0	2	4170	0	0	1	0	0	0	0	3453	0	0	1	0	0	0	1
G	26	0	0	2309	2	0	0	1	0	0	4	4168	0	0	0	2	0	0	2	3454	0	0	0	0	0	0	0
A	27	0	0	2312	0	0	0	0	0	0	1	4170	0	0	0	0	0	0	0	3454	0	0	0	0	0	2	0
C	28	0	0	2311	2	0	0	3	0	0	2	4161	17	0	0	0	0	0	9	3442	14	0	0	0	0	0	12
C	29	0	0	2312	5	0	0	0	0	3	1	4168	1	0	0	0	0	0	2	3452	5	0	0	0	0	0	2
G	30	0	0	2288	0	0	0	57	0	2	25	4159	2	0	0	19	0	1	11	3446	0	0	0	14	0	1	8
A	31	0	0	2312	0	0	1	0	0	0	1	4170	0	0	0	0	0	0	0	3454	0	0	0	0	0	0	0
A	32	0	0	2313	1	0	0	0	0	0	0	4170	0	0	1	0	0	0	0	3454	0	0	0	0	0	0	0
A	33	0	0	2313	0	0	0	0	0	0	0	4170	0	0	0	0	0	0	0	3453	1	0	0	0	0	5	1
G	34	0	0	2311	0	0	0	1	0	0	2	4169	0	0	0	2	0	0	1	3454	0	0	0	0	0	0	0
G	35	0	0	2312	1	0	0	1	0	0	1	4170	0	0	0	0	0	0	0	3454	0	0	0	0	0	0	0
T	36	0	0	2312	0	8	0	0	0	0	1	4170	0	0	0	0	0	0	0	3451	0	3	0	0	0	0	3
C	37	0	0	2311	3	0	0	0	0	0	2	4161	6	0	0	0	0	0	9	3452	0	0	0	0	0	0	2
G	38	1	0	2307	3	0	0	19	1	0	6	4165	0	0	0	2	5	0	5	3450	0	0	0	1	0	0	4
A	39	1	0	2313	0	0	0	0	0	0	0	4170	0	0	0	0	0	0	0	3454	0	0	0	0	0	0	0
A	40	1	0	2313	0	0	2	0	0	0	0	4166	0	0	1	0	0	0	4	3454	0	0	0	0	0	0	0
A	41	1	0	2312	0	0	0	0	0	0	1	4170	0	0	0	0	0	0	0	3452	0	0	1	0	0	0	2
T	42	1	0	2311	0	2	0	0	0	0	2	4170	0	0	0	0	0	1	0	3444	0	3	0	8	5	0	9
G	43	0	0	2311	0	1	0	2	0	0	2	4169	1	0	0	0	0	0	1	3453	0	0	0	0	5	0	0
G	44	0	0	2313	3	0	0	0	0	0	0	4169	0	0	0	0	0	0	1	3452	2	0	0	0	0	0	1
G	45	0	0	2311	0	0	0	2	0	0	2	4169	4	0	0	3	0	0	1	3452	5	0	0	0	0	0	1
G	46	0	0	2311	8	0	0	6	3	2	2	4167	8	0	0	0	0	5	3	3447	4	0	0	0	0	1	6
T	47	0	0	2313	0	0	0	0	0	0	0	4168	0	11	0	0	0	0	2	3451	0	3	0	0	0	0	2
T	48	0	0	2306	0	28	0	0	0	0	7	4085	0	371	0	0	0	0	85	3452	0	0	0	0	0	0	1
T	49	0	0	2284	0	101	0	1	0	0	29	4094	0	342	0	0	0	4	76	3440	0	61	0	0	0	0	13
C	50	0	0	2281	117	0	0	0	0	0	32	4014	703	0	0	0	0	0	156	3437	61	0	0	0	0	3	16
G	51	0	0	2311	4	0	0	0	0	0	2	4165	9	0	0	0	0	0	5	3451	1	0	0	0	0	0	2
C	52	0	0	2313	2	0	0	1	0	0	0	4169	1	0	0	0	0	0	1	3453	0	0	0	0	0	0	0
C	53	0	0	2304	16	0	0	0	0	0	9	4169	7	0	0	0	0	0	1	3429	38	0	0	1	1	0	24
A	54	0	0	2313	0	0	0	0	0	0	0	4170	0	0	0	0	0	0	0	3453	0	0	0	0	0	5	0
T	55	0	0	2239	0	0	0	202	0	0	74	4109	0	0	0	220	0	0	61	3404	0	1	1	92	0	2	49
G	56	0	0	2308	1	0	0	1	0	0	5	4165	6	0	0	1	0	0	5	3447	1	0	0	3	0	0	6
G	57	0	0	2312	1	0	0	0	0	0	1	4161	1	5	0	1	0	0	9	3452	0	0	0	5	0	0	1
G	58	0	0	2313	0	0	0	0	0	0	0	4162	3	0	0	1	0	0	8	3447	6	0	0	1	0	2	6
T	59	0	0	2298	0	0	2	25	0	6	15	4096	0	0	0	333	0	2	74	3451	0	0	12	10	0	2	2
C	60	0	0	2270	115	0	0	33	0	0	43	4089	265	0	1	75	0	1	81	3237	534	0	2	29	0	0	216
G	61	0	0	2310	7	0	0	17	0	0	3	4051	362	0	0	190	0	0	119	3449	9	0	0	7	0	0	4
G	62	0	0	2296	0	0	0	68	0	0	17	4168	0	0	0	4	0	0	2	3447	0	0	0	4	0	0	6
G	63	0	0	2131	1	1	0	827	0	0	182	3861	1	0	0	696	0	0	309	3203	1	0	0	629	0	0	250
A	64	0	0	2304	25	9	1	0	0	0	9	4159	23	15	4	0	0	0	11	3432	35	0	1	0	0	0	21
C	65	0	0	2313	2	0	0	2	2	9	0	4169	1	0	0	0	1	6	1	3453	1	0	0	0	2	12	0
T	66	0	0	2308	0	33	0	0	0	0	5	4170	0	9	0	0	0	0	0	3263	0	461	0	3	0	0	190
T	67	0	0	2312	0	1	0	0	0	0	1	4169	0	0	0	0	0	0	1	3453	0	0	0	0	0	0	0
T	68	0	0	2313	0	0	0	0	0	0	0	4169	0	0	0	0	0	0	1	3452	0	0	0	0	0	0	1
PRIMER REGION
G	107	0	0	942	3	1	0	0	0	0	0	1958	3	0	0	0	0	0	2	1647	1	0	0	0	0	0	0
T	108	0	0	938	0	0	2	0	0	0	4	1959	0	0	0	2	0	0	1	1647	0	0	0	2	0	0	0
C	109	0	0	942	28	0	0	0	0	0	0	1951	214	0	0	0	0	0	9	1641	83	0	0	0	0	0	6
C	110	0	0	937	36	0	0	0	0	0	5	1960	0	0	0	0	0	0	0	1646	1	0	0	0	0	0	1
C	111	0	0	942	1	0	0	0	0	1	0	1957	2	0	0	0	0	0	3	1643	100	0	0	2	0	0	4
T	112	0	0	942	0	3	0	0	0	0	0	1960	0	0	0	0	0	0	0	1647	0	0	0	0	0	0	0
T	113	0	0	942	0	0	0	0	0	0	0	1958	0	1	0	2	3	0	2	1639	0	105	0	0	0	0	8
C	114	0	0	942	0	0	0	0	0	0	0	1960	0	0	0	0	0	0	0	1646	0	0	0	0	0	0	1
C	115	0	0	942	0	0	0	0	0	0	0	1960	0	0	0	0	0	0	0	1646	1	0	0	0	0	0	1
C	116	0	0	942	0	0	0	0	0	0	0	1960	0	0	0	0	0	0	0	1646	0	0	0	0	0	0	1
C	117	0	0	939	4	0	0	0	0	0	3	1960	0	0	0	0	0	0	0	1647	0	0	0	0	3	0	0
A	118	0	0	942	0	0	0	0	0	0	0	1960	1	0	0	0	0	0	0	1647	0	0	0	0	0	0	0
A	119	0	0	942	0	0	0	0	0	0	0	1957	2	0	0	0	0	0	3	1647	0	0	0	0	0	0	0
A	120	0	0	941	23	0	0	0	0	0	1	1958	9	0	0	0	0	0	2	1642	107	2	0	0	0	0	5
C	121	0	0	942	1	0	0	0	0	0	0	1960	0	0	0	0	0	0	0	1647	0	0	0	0	0	0	0
C	122	0	0	941	1	0	0	3	0	0	1	1952	12	0	0	0	0	0	8	1643	0	0	0	0	0	0	4
C	123	0	0	942	3	0	0	0	0	0	0	1958	0	0	0	6	0	0	2	1639	4	0	0	1	3	0	8
T	124	0	0	942	0	0	0	0	0	0	0	1960	0	2	1	0	0	0	0	1646	0	0	0	0	0	0	1
T	125	0	0	942	0	0	0	0	0	0	0	1960	0	0	0	0	0	0	0	1646	0	0	0	0	0	0	1
A	126	0	0	941	2	0	3	0	0	0	1	1960	0	0	0	0	0	0	0	1646	0	0	0	0	1	1	1
C	127	0	0	942	0	0	0	0	8	12	0	1960	0	0	0	1	103	19	0	1646	0	0	0	0	25	15	1
T	128	0	0	940	0	0	0	0	0	0	2	1960	0	3	0	0	0	1	0	1642	0	11	0	0	0	0	5
T	129	0	0	938	0	6	0	4	21	0	4	1949	0	8	6	0	46	0	11	1637	0	6	0	13	50	0	10
T	130	0	0	941	0	7	0	12	14	0	1	1953	0	17	0	8	53	0	7	1616	0	15	0	38	29	0	31
G	131	0	0	923	0	0	0	66	0	0	19	1874	0	0	0	277	0	0	86	1540	0	0	0	286	0	0	107
T	132	0	0	941	0	0	0	2	0	0	1	1960	0	0	0	0	0	0	0	1647	0	0	0	0	0	0	0
A	133	0	0	942	0	0	0	0	0	0	0	1960	0	0	0	0	0	0	0	1647	0	0	0	0	0	0	0
A	134	0	0	942	0	0	0	0	0	2	0	1960	0	0	0	0	0	9	0	1647	0	0	0	0	0	4	0
G	135	0	0	941	0	0	0	0	0	0	1	1960	0	0	0	0	0	0	0	1647	0	0	0	3	0	0	0
T	136	0	0	942	0	0	0	0	0	1	0	1957	0	0	0	7	0	18	3	1647	0	0	0	2	0	0	0
G	137	0	0	891	19	0	0	269	0	8	51	1748	348	0	0	515	0	0	212	1572	23	0	0	255	0	4	75
T	138	0	0	916	0	147	0	1	0	1	26	1904	0	136	0	8	0	0	56	1587	0	226	0	10	0	1	60
G	139	0	0	941	0	0	0	0	0	0	1	1958	0	0	0	0	0	0	2	1647	0	0	0	0	0	0	0
G	140	0	0	942	0	0	0	0	0	1	0	1960	1	0	0	0	0	0	0	1646	0	0	0	0	0	0	1
T	141	0	0	941	0	0	0	23	0	0	1	1959	0	0	0	8	0	0	1	1643	0	0	0	108	0	0	4
T	142	0	0	942	0	0	0	0	0	1	0	1960	0	0	0	0	0	8	0	1647	0	0	0	0	0	0	0
C	143	0	0	942	7	0	0	0	0	0	0	1959	4	0	0	1	0	0	1	1646	0	0	1	2	0	0	1
G	144	0	0	941	0	1	0	0	0	0	1	1959	0	0	0	0	0	0	1	1645	0	0	0	3	0	0	2
G	145	0	0	942	0	0	0	0	0	0	0	1958	0	0	0	0	0	0	2	1646	0	0	0	0	0	0	1
C	146	0	0	942	1	0	0	1	0	0	0	1953	23	0	0	12	0	0	7	1647	0	0	0	0	0	0	0
G	147	0	0	941	0	0	0	1	0	0	1	1956	0	9	0	0	0	0	4	1647	0	0	0	0	0	0	0
A	148	0	0	941	0	0	3	0	0	0	1	1959	0	0	1	0	0	0	1	1644	3	0	102	0	0	0	3
A	149	0	0	941	0	0	3	0	0	0	1	1959	0	0	1	0	0	0	1	1647	0	0	0	0	0	0	0
T	150	0	0	942	0	0	0	0	0	0	0	1960	0	0	0	0	0	0	0	1647	0	0	0	0	0	0	0
G	151	0	0	941	0	0	0	0	0	0	1	1959	2	0	0	0	0	0	1	1639	7	0	0	2	0	0	8
T	152	0	0	942	0	3	5	0	0	0	0	1950	0	3	183	0	0	0	10	1645	0	0	73	1	0	0	2
A	153	0	0	942	1	0	0	0	0	1	0	1960	0	0	0	0	0	0	0	1644	0	0	0	0	0	0	3
C	154	0	0	941	0	0	0	0	0	0	1	1959	0	0	0	0	0	0	1	1646	0	0	0	0	0	0	1
C	155	0	0	940	2	0	1	0	0	0	2	1960	0	0	0	1	0	0	0	1647	0	0	1	1	0	2	0
G	156	0	1	942	0	0	0	0	0	0	0	1959	0	0	0	2	0	0	1	1643	1	3	0	1	0	0	4
T	157	0	1	942	0	0	0	0	0	0	0	1960	0	0	0	0	0	0	0	1647	0	0	0	0	0	0	0
T	158	0	1	942	0	0	0	0	0	0	0	1960	0	0	0	0	0	0	0	1647	0	0	0	3	0	0	0
T	159	0	1	942	0	0	0	0	0	0	0	1960	0	0	0	0	0	0	0	1646	0	0	0	0	0	0	1
C	160	0	1	941	1	0	0	0	0	0	1	1956	4	0	0	0	0	0	4	1647	0	0	0	1	0	0	0
G	161	0	0	942	1	0	0	0	0	0	0	1959	0	0	0	0	0	0	1	1647	0	0	0	0	0	0	0
T	162	0	0	942	0	1	0	0	0	0	0	1959	0	1	0	0	0	0	1	1647	0	4	0	1	0	0	0
C	163	0	0	942	0	0	0	0	0	0	0	1960	0	0	0	0	0	0	0	1646	0	0	2	0	0	0	1
C	164	0	0	942	0	0	0	0	0	0	0	1960	0	0	0	0	0	2	0	1647	0	0	0	0	0	0	0
T	165	0	0	941	0	0	0	0	0	0	1	1957	0	4	0	0	0	0	3	1644	0	5	0	0	0	0	3
T	166	0	0	942	0	0	0	0	0	0	0	1960	0	0	0	0	0	0	0	1647	0	1	0	0	0	0	0
T	167	0	0	942	0	1	0	0	0	0	0	1960	0	0	0	0	0	0	0	1647	0	0	0	0	0	2	0
C	168	0	0	942	0	0	0	0	0	0	0	1960	1	0	0	0	0	0	0	1641	2	0	0	0	0	0	6
G	169	0	0	941	0	0	0	1	0	0	1	1960	0	0	0	0	0	0	0	1643	0	0	0	6	0	0	4
G	170	0	0	942	0	0	0	0	0	0	0	1960	0	0	0	0	0	0	0	1646	0	0	0	0	0	0	1
A	171	0	0	942	0	0	0	0	0	0	0	1959	0	0	0	0	0	0	1	1647	1	0	0	0	0	0	0
C	172	0	0	941	0	0	1	0	0	0	1	1956	3	0	0	0	0	0	4	1647	0	0	0	0	0	0	0
T	173	0	1	942	0	0	0	0	0	0	0	1960	0	0	0	0	0	0	0	1648	0	0	0	0	0	0	0
C	174	0	1	942	0	0	0	0	0	0	0	1959	0	0	0	6	0	0	1	1648	0	0	0	0	0	0	0
A	175	0	0	941	0	0	2	0	0	0	1	1960	0	0	4	0	0	0	0	1648	0	0	0	0	0	0	0
T	176	0	1	942	0	0	0	0	0	0	0	1960	0	0	0	0	0	0	0	1648	0	0	0	0	0	0	0
C	177	0	1	941	0	0	0	0	0	0	1	1960	1	0	0	0	0	0	0	1644	7	0	0	0	0	0	4
A	178	0	1	942	0	0	0	0	0	0	0	1960	0	0	0	0	0	4	0	1648	0	0	0	0	3	0	0
G	179	0	1	942	0	0	0	0	0	0	0	1960	0	0	0	0	0	0	0	1648	1	0	0	0	0	0	0
G	180	0	0	942	0	0	0	0	0	0	0	1960	0	0	0	0	0	0	0	1648	0	0	0	0	0	0	0
G	181	0	0	942	0	0	0	0	0	5	0	1960	0	0	0	0	0	4	0	1648	0	0	0	0	0	13	0
A	182	0	0	942	1	0	0	0	0	0	0	1960	0	0	0	0	0	0	0	1647	3	0	0	0	0	0	1
A	183	0	0	942	0	0	0	0	0	0	0	1960	0	0	0	0	0	1	0	1648	0	0	0	0	0	0	0
A	184	0	0	942	0	0	0	0	0	0	0	1960	0	0	0	0	2	0	0	1648	0	0	0	0	0	0	0
G	185	0	0	940	2	0	0	4	0	0	2	1959	0	0	0	0	0	0	1	1648	0	0	0	0	0	0	0
T	186	0	0	941	0	5	0	0	0	0	1	1951	0	138	0	0	0	1	9	1646	0	66	0	0	0	0	2
A	187	0	0	941	0	0	6	0	0	0	1	1952	0	0	128	0	0	0	8	1646	0	0	66	0	0	0	2
C	188	0	0	942	0	0	0	0	0	0	0	1959	9	0	0	0	0	0	1	1646	1	0	0	0	0	0	2
A	189	0	0	942	0	0	0	0	0	0	0	1960	0	0	0	0	0	0	0	1647	0	0	0	0	0	0	1
C	190	0	0	942	0	0	0	0	0	0	0	1958	2	0	0	0	0	0	2	1648	1	0	0	0	0	0	0
A	191	0	0	942	0	0	0	0	0	0	0	1960	0	0	0	0	0	0	0	1648	0	0	0	0	0	0	0
C	192	0	0	941	0	0	0	4	0	8	1	1957	5	0	0	0	0	15	3	1648	0	0	0	0	2	9	0
T	193	0	0	942	0	0	0	0	0	0	0	1960	0	0	0	0	0	0	0	1644	0	11	0	1	0	0	4
T	194	0	0	942	0	0	0	0	0	0	0	1960	0	0	0	0	0	0	0	1648	0	0	0	0	0	0	0
T	195	0	0	942	0	0	0	0	0	0	0	1960	0	0	0	0	0	0	0	1647	0	0	0	0	1	0	1
C	196	0	0	942	0	0	0	0	0	0	0	1960	0	0	0	0	0	0	0	1648	0	0	0	0	0	0	0
C	197	0	1	942	0	0	2	0	2	0	0	1960	0	0	0	0	0	0	0	1648	0	0	0	0	0	0	0
G	198	0	1	941	1	0	0	0	0	0	1	1960	0	0	0	0	0	0	0	1648	2	0	0	0	0	0	0
A	199	0	1	942	0	0	2	0	0	0	0	1960	0	0	0	0	0	0	0	1648	0	0	0	0	0	0	0
C	200	0	1	942	0	0	0	2	0	0	1	1960	0	0	0	1	0	4	0	1643	7	0	0	0	0	0	5
G	201	0	0	942	5	0	0	0	0	0	2	1960	8	0	0	0	0	0	0	1647	0	0	0	2	0	1	1
G	202	0	0	943	0	0	0	0	0	4	1	1960	0	0	0	0	0	8	0	1646	3	0	0	0	0	0	2
T	203	0	0	944	0	0	0	0	0	0	0	1960	0	0	0	0	0	2	0	1648	0	0	0	0	0	0	0
G	204	0	0	946	0	2	0	0	0	0	0	1960	0	0	0	2	0	0	0	1647	0	2	0	0	0	0	2
G	205	0	0	911	0	0	0	170	0	0	36	1936	6	0	0	70	0	0	24	1570	0	1	0	147	0	0	80
G	206	0	0	947	1	0	0	0	1	0	1	1962	6	0	0	0	0	0	0	1648	2	0	0	0	7	0	2
T	207	0	0	950	0	0	0	0	0	0	0	1964	0	0	0	0	0	2	0	1651	0	0	0	0	0	0	0
T	208	0	0	950	0	0	0	0	0	0	0	1963	0	0	0	1	0	0	1	1654	0	0	0	1	0	4	0
C	209	0	0	957	4	0	0	0	0	0	1	1976	1	0	0	0	0	0	2	1663	8	0	0	0	0	0	5
G	210	0	0	995	2	0	0	0	0	0	1	2059	0	0	0	0	0	0	6	1714	2	0	0	0	0	0	8
T	211	0	0	1177	0	0	0	0	0	0	0	2432	0	0	0	0	0	0	0	2068	0	0	0	0	0	0	1
C	212	0	0	2802	18	0	0	2	0	0	18	5814	30	0	0	0	0	0	20	4654	27	0	0	0	0	0	22
G	213	0	0	3234	1	0	0	5	0	1	17	6122	0	0	0	0	0	0	5	5076	0	4	0	5	0	0	9
A	214	0	0	3194	4	0	4	0	0	0	61	6078	0	0	0	0	0	2	52	5025	0	0	0	0	0	0	69
C	215	0	0	3244	7	0	0	2	0	0	11	6098	37	0	0	4	0	0	32	5091	7	0	0	0	0	0	10
A	216	0	0	3244	1	0	2	0	0	0	11	6125	0	0	0	0	0	3	5	5093	1	0	0	0	0	4	8
C	217	0	0	3244	4	0	0	0	0	3	11	6127	6	0	0	0	0	4	3	5094	9	0	1	0	0	6	7
C	218	0	0	3250	6	0	0	0	0	3	5	6126	0	0	4	0	0	8	4	5091	9	0	0	0	0	4	10
T	219	0	0	3235	0	3	0	0	0	0	20	6115	0	17	0	0	0	0	15	5093	0	3	0	1	0	0	8
C	220	0	0	3239	1	0	0	2	0	1	16	6122	0	0	0	0	0	10	8	5090	5	0	0	2	0	0	11
T	221	0	0	3234	0	0	0	0	3	0	21	6099	0	28	0	0	2	0	31	5088	0	3	0	0	1	0	13
C	222	0	0	3124	5	0	0	5	0	0	131	6015	16	0	0	0	0	0	115	4966	0	0	0	7	0	0	135
C	223	0	0	3243	6	0	0	0	0	0	12	6129	2	0	0	2	0	0	1	5096	1	0	0	1	0	0	5
C	224	0	0	3246	4	0	1	0	0	0	9	6115	0	0	0	3	0	0	15	5094	0	0	0	0	0	0	7
C	225	0	0	3245	0	0	0	0	0	0	10	6127	0	0	0	0	0	0	3	5094	4	0	0	0	0	0	7
C	226	0	0	3235	0	0	0	0	0	6	20	6128	0	0	0	0	0	12	2	5087	0	0	0	0	0	5	14
T	227	0	0	3022	0	677	0	5	0	0	233	5829	0	953	0	0	0	0	301	4745	0	765	0	0	0	0	356
C	228	0	0	3235	1	0	0	0	0	0	20	6110	0	0	0	1	0	0	20	5075	6	0	0	0	0	0	26
C	229	0	0	3225	0	0	0	0	0	0	30	6123	0	0	0	0	0	0	7	5082	0	0	1	0	2	0	19
C	230	0	0	3241	10	0	0	1	0	0	14	6115	16	0	0	0	0	0	15	5077	23	0	1	0	0	0	24
A	231	0	0	3123	0	0	5	0	0	0	132	6066	2	0	0	0	1	0	64	4965	65	0	2	0	0	0	136
G	232	0	0	3168	0	0	0	0	0	0	87	6092	0	4	0	0	0	0	38	5044	2	0	0	0	0	0	57
G	233	0	0	3233	1	0	0	2	0	0	22	6123	0	2	0	0	0	0	7	5079	0	0	0	16	0	0	22
T	234	0	0	3255	0	9	0	0	0	0	0	6129	0	0	0	1	0	0	1	5101	0	0	0	0	0	0	0
A	235	0	0	3254	0	0	0	0	0	0	1	6130	0	0	0	0	0	0	0	5100	0	0	0	0	0	0	1
C	236	0	0	3253	2	0	0	0	0	0	2	6129	0	0	0	4	0	0	1	5101	0	0	0	0	0	0	0
T	237	0	0	3253	0	0	0	0	0	0	2	6130	0	0	0	0	0	0	0	5101	0	0	0	0	0	0	0
A	238	0	0	3255	0	0	1	0	0	0	0	6129	0	0	0	0	0	0	1	5097	0	0	0	0	0	0	4
T	239	0	0	3250	0	3	0	0	0	9	5	6129	0	0	0	0	0	22	1	5100	0	0	0	0	0	15	1
C	240	0	0	3250	7	0	0	0	0	0	5	6125	5	0	0	0	0	0	5	5101	0	0	0	0	0	0	0
C	241	0	0	3254	7	0	0	0	1	0	1	6130	0	0	0	0	7	0	0	5095	7	0	0	0	0	2	6
C	242	0	0	3039	1617	0	0	0	8	0	216	5878	5021	0	0	0	12	0	252	4735	3830	0	0	0	5	1	366
C	243	0	0	3035	1408	0	0	1	0	31	220	5881	833	0	0	0	0	52	249	4737	876	0	0	0	0	48	364
T	244	0	0	3248	0	15	0	0	0	0	7	6118	0	23	0	0	0	0	12	5075	0	20	0	1	0	0	26
T	245	0	0	3252	0	6	0	1	0	0	3	6129	0	0	0	4	0	7	1	5091	0	0	0	6	0	0	10
T	246	0	0	3249	0	2	0	1	1	5	6	6129	0	0	0	0	0	0	1	5087	0	0	35	0	0	0	14
C	247	0	0	3243	39	0	0	0	0	1	12	6116	32	0	0	0	0	4	14	5082	25	0	0	5	0	0	19
A	248	0	0	3253	1	0	1	0	0	0	2	6124	0	0	4	0	0	0	6	5096	0	0	0	0	0	0	5
A	249	0	0	3234	1	0	0	0	0	0	21	6111	0	0	0	0	0	0	19	5067	0	0	2	0	0	0	34
G	250	0	0	3246	0	1	0	2	0	0	9	6128	0	0	0	0	0	0	2	5090	0	0	0	6	0	0	11
G	251	0	0	3253	0	0	0	0	0	0	2	6126	3	0	0	5	0	0	4	5100	0	0	0	2	0	0	1
A	252	0	0	3250	0	0	2	0	0	0	5	6130	2	0	0	0	0	0	0	5099	1	0	0	0	0	1	2
T	253	0	0	3255	0	1	0	0	0	0	0	6130	0	0	0	0	0	0	0	5100	0	0	0	0	0	0	1
G	254	0	0	3240	0	0	0	11	0	0	15	6126	10	0	0	5	0	0	4	5072	9	0	0	27	0	0	29
T	255	0	0	3254	0	0	0	0	0	0	1	6130	0	0	0	0	0	2	0	5101	0	0	0	0	0	0	0
G	256	0	0	3250	2	3	0	9	0	0	5	6125	10	0	0	17	0	0	5	5099	2	0	0	6	0	0	2
T	257	0	0	3252	0	0	0	0	0	0	3	6130	0	0	0	0	0	1	0	5101	0	0	0	0	0	0	0
T	258	0	0	3254	0	0	0	0	0	1	1	6128	0	0	0	9	0	0	2	5100	0	2	0	0	0	8	1
C	259	0	0	3250	1	0	4	0	0	0	5	6112	13	0	0	0	0	0	18	5088	21	0	1	0	0	0	13
C	260	0	0	3255	0	0	0	1	0	0	0	6124	18	0	0	0	0	0	6	5098	27	0	0	0	0	0	3
C	261	0	0	3252	1	0	1	0	0	0	3	6129	1	0	0	0	0	0	1	5099	0	0	0	0	0	0	2
T	262	0	0	3249	0	1	0	1	0	0	6	6129	0	1	0	2	0	0	1	5063	0	0	0	66	0	0	38
A	263	0	0	3252	0	0	1	0	3	0	3	6120	0	0	22	0	0	0	10	5098	0	0	0	0	3	0	3
G	264	0	0	3254	1	4	0	1	0	0	1	6129	0	0	0	1	0	0	1	5101	1	0	0	0	0	0	0
G	265	0	0	3253	3	0	0	0	0	0	2	6127	2	0	0	0	0	0	3	5101	0	0	0	1	0	0	0
A	266	0	0	3048	0	0	646	0	0	0	207	5839	1	0	963	0	0	0	291	4800	0	0	718	0	0	0	301
G	267	0	0	3251	0	0	0	2	0	0	4	6125	0	0	0	11	0	0	5	5099	0	0	0	2	0	0	2
G	268	0	0	3253	0	0	0	0	0	0	2	6130	0	0	0	0	0	0	0	5096	6	0	0	2	0	0	5
G	269	0	0	3253	0	0	0	3	0	0	2	6129	0	0	0	0	0	2	1	5095	0	2	0	0	0	0	6
T	270	0	0	3253	0	10	0	0	0	0	2	6127	0	13	0	0	0	6	3	5097	0	2	0	1	0	0	4
G	271	0	0	3253	1	0	0	1	0	0	2	6130	0	0	0	2	0	0	0	5099	0	0	0	0	0	0	2
G	272	0	0	3255	0	0	0	0	0	2	0	6126	0	0	0	0	0	0	4	5097	0	0	0	0	0	0	4
G	273	0	0	3247	0	0	0	9	0	0	8	6122	0	0	0	23	0	3	8	5091	0	1	0	11	0	0	10
T	274	0	0	3243	0	1	2	0	0	0	12	6119	0	0	12	0	0	0	11	5090	0	4	0	0	14	6	11
G	275	0	0	3247	6	4	0	2	0	1	8	6115	29	11	0	4	0	0	15	5088	4	6	0	4	0	0	13
T	276	0	0	3247	0	2	0	0	0	2	8	6122	0	0	0	0	0	0	8	5093	0	2	0	0	0	0	8
A	277	0	0	3250	0	1	0	0	0	0	5	6130	0	0	0	0	0	0	0	5099	2	0	0	0	0	0	2
C	278	0	0	3251	8	0	0	0	0	7	4	6122	3	0	0	0	0	6	8	5100	10	0	0	0	0	2	1
C	279	0	0	3244	0	0	0	0	0	0	11	6126	0	0	0	0	1	0	4	5087	21	0	0	0	0	2	14
T	280	0	0	3248	0	1	0	0	0	0	7	6125	0	4	0	0	0	0	5	5090	0	7	0	0	0	0	11
C	281	0	0	3249	4	0	0	0	383	13	6	6130	3	0	0	0	119	31	0	5099	0	0	0	0	370	55	2
T	282	0	0	3252	0	0	0	0	2	0	3	6118	0	38	0	0	0	0	12	5101	0	2	0	0	0	0	0
T	283	0	0	3251	0	1	0	0	1	0	4	6129	0	0	0	0	7	0	1	5101	0	0	0	0	0	0	0
T	284	0	0	3244	0	6	2	0	7	0	11	6128	0	0	0	0	0	0	2	5097	0	2	0	0	1	0	4
T	285	0	0	3217	0	95	0	0	204	0	38	6126	0	0	0	0	219	0	4	5075	0	59	0	0	148	0	26
G	286	0	0	3252	0	0	0	2	0	0	3	6126	0	4	0	0	0	0	4	5099	0	0	0	0	0	0	2
G	287	0	0	3245	0	3	0	1	0	0	10	6123	8	0	0	0	0	0	7	5080	0	0	0	6	0	0	21
A	288	0	0	3253	0	0	0	0	0	1	2	6129	0	0	0	0	7	0	1	5098	0	0	0	0	0	0	3
T	289	0	0	3242	0	10	0	0	0	0	13	6123	0	1	0	0	0	0	7	5087	0	1	0	1	0	0	14
T	290	0	0	3250	0	21	3	0	0	1	3	6128	0	0	0	0	0	0	2	5087	0	1	7	0	0	0	9
G	291	0	0	3239	14	0	0	12	0	0	12	6118	0	0	0	24	0	0	12	5058	1	0	0	20	0	0	33
C	292	0	0	3059	0	0	0	1	0	0	1	5878	1	0	0	0	0	0	2	4863	2	0	0	0	0	0	9
T	293	0	0	2397	0	0	0	0	0	0	2	4381	0	1	0	0	0	0	1	3615	0	0	0	0	0	0	0
C	294	0	0	2318	1	0	0	0	0	0	1	4207	7	0	0	4	0	0	8	3457	15	0	0	1	0	2	20
C	295	0	0	2310	2	0	0	0	0	0	3	4182	0	0	0	0	0	0	0	3458	0	0	0	0	0	11	1
G	296	0	0	2309	0	0	0	6	0	0	4	4167	0	0	0	11	0	0	9	3443	17	0	0	9	0	0	15
G	297	0	0	2312	2	2	0	1	0	0	1	4163	1	0	0	6	0	10	11	3452	3	0	0	6	3	3	6
C	298	0	0	#2105	#1038	0	0	4	0	0	208	#3889	#1024	0	0	0	0	2	284	#2977	#1702	0	0	0	0	4	479
C	299	0	0	2312	3	0	0	1	0	0	1	4171	7	0	0	0	0	0	0	3437	6	0	0	0	0	0	18
T	300	0	0	2313	0	0	0	0	0	0	0	4170	0	0	0	0	0	0	0	3453	0	0	0	0	0	0	1
T	301	0	0	2312	0	0	0	0	0	0	1	4169	0	0	0	1	0	5	1	3454	0	0	0	10	0	1	0
C	302	0	0	2311	0	0	0	0	0	0	2	4162	7	0	0	2	0	0	8	3454	0	0	0	0	0	0	0
C	303	0	0	2313	0	0	0	0	0	0	0	4162	7	0	0	0	0	0	8	3452	14	0	0	0	0	0	2
A	304	0	0	2307	0	0	31	0	0	0	6	4165	0	0	23	0	0	0	5	3451	0	0	14	0	0	0	3
G	305	0	0	2309	0	0	0	5	0	0	4	4166	5	0	0	11	0	1	4	3452	0	3	0	11	0	0	2
G	306	0	0	2312	1	0	0	3	0	1	1	4168	6	0	0	0	0	0	2	3450	4	0	0	3	3	0	4
A	307	0	0	2313	0	0	0	0	1	0	0	4169	0	0	0	0	0	0	1	3454	0	0	0	0	0	0	0
G	308	0	0	2309	2	0	0	2	0	0	4	4170	0	0	0	0	0	0	0	3453	0	0	0	6	0	0	1
A	309	0	0	2310	1	0	0	0	0	0	3	4170	0	0	0	0	0	0	0	3454	0	0	3	0	0	0	0
G	310	0	0	2310	2	0	0	5	0	0	3	4168	0	0	0	1	0	0	2	3452	0	4	0	0	0	0	2
A	311	0	0	2312	0	0	6	0	0	0	1	4162	0	0	9	0	0	0	8	3451	0	0	3	0	0	1	3
T	312	0	0	2311	0	0	0	0	0	3	2	4170	0	4	0	0	0	0	0	3451	0	16	0	0	0	2	3
A	313	0	0	2313	1	0	0	0	0	0	0	4168	12	0	0	0	0	0	2	3454	1	0	0	0	0	0	0
G	314	0	0	2307	2	0	0	2	0	0	6	4169	1	0	0	0	0	0	1	3454	0	0	0	1	0	0	0
A	315	0	0	2312	0	0	1	0	0	0	1	4170	0	0	0	0	0	2	0	3453	0	0	0	0	0	0	1
G	316	0	0	2309	0	1	0	4	0	0	4	4166	4	0	0	1	0	0	4	3449	0	5	0	1	0	0	5
G	317	0	0	2311	6	2	0	1	0	0	2	4170	0	0	0	0	0	0	0	3449	7	10	0	0	0	0	5
A	318	0	0	2309	1	0	3	0	0	0	4	4168	3	0	0	0	0	0	2	3454	0	0	0	0	0	0	0
C	319	0	0	2313	0	0	0	0	0	0	0	4170	0	0	0	0	0	0	0	3454	0	0	0	0	0	3	0
G	320	0	0	2312	0	0	0	0	0	0	1	4169	0	0	0	0	0	0	1	3453	0	0	0	0	0	0	1
A	321	0	0	2312	1	0	1	0	0	0	1	4170	0	0	1	0	0	0	0	3452	0	0	0	0	0	0	2
C	322	0	0	2311	6	0	1	0	0	5	2	4164	3	0	1	0	0	17	6	3453	6	0	0	0	0	14	1
C	323	0	0	2312	1	0	0	2	0	3	1	4170	0	0	0	0	0	0	0	3447	5	0	0	0	0	3	7
T	324	0	0	2311	0	1	0	0	0	3	2	4161	0	15	0	0	0	0	9	3445	0	13	0	0	0	0	9
C	325	0	0	2313	1	0	0	0	0	3	0	4167	4	0	0	0	0	0	3	3450	3	0	0	0	0	3	4
T	326	0	0	2312	0	6	0	0	0	2	1	4168	0	5	0	0	0	0	2	3452	0	0	0	0	0	0	2
C	327	0	0	2311	0	0	0	0	0	0	2	4168	3	0	0	0	0	0	2	3454	1	0	0	0	0	0	0
C	328	0	0	2313	1	0	0	0	0	0	0	4170	5	0	0	0	0	0	0	3449	2	0	0	0	0	0	5
C	329	0	0	2312	0	0	0	0	0	0	1	4170	0	0	0	0	0	0	0	3453	0	0	0	0	0	0	1
C	330	0	0	2312	2	0	0	0	0	1	1	4170	0	0	0	0	0	2	0	3454	0	0	0	0	0	0	0
A	331	1	0	2312	0	0	0	0	0	0	1	4170	0	0	1	0	0	0	0	3454	2	0	0	0	0	0	0
T	332	1	0	2313	0	0	0	0	0	1	0	4168	0	0	0	6	0	2	2	3454	0	0	0	0	0	0	0
A	333	1	0	2312	0	0	1	0	0	8	1	4169	0	0	0	0	0	0	1	3454	0	0	3	0	9	5	0

## Sheet: PSTVd_18mpi
Base	Genome site	TCR/CCR	Reported lethals	Plant 1 (+) circular								Plant 2 (+) circular								Plant 3 (+) circular
				Coverage	U	C	G	A	ins	del	N	Coverage	U	C	G	A	ins	del	N	Coverage	U	C	G	A	ins	del	N
PRIMER REGION
G	25	1		4017	1	2	0	1	1	0	4	2160	0	0	0	0	0	0	1	1388	0	0	0	0	0	0	1
G	26	1	G26C	4019	2	0	0	0	0	1	2	2160	0	1	0	0	0	0	1	1388	1	0	0	0	0	0	1
T	27	0		4020	0	0	1	0	0	0	1	2161	0	1	0	0	0	0	0	1388	0	0	0	1	0	0	1
T	28	0		4020	0	0	0	0	0	1	1	2160	0	1	0	0	0	1	1	1389	0	1	1	0	0	0	0
C	29	0		4016	0	0	0	0	0	0	5	2159	1	0	0	0	0	0	2	1387	1	0	0	0	0	0	2
A	30	0		4021	1	0	0	0	0	2	0	2161	0	0	0	0	0	0	0	1389	0	0	0	0	0	0	0
C	31	0		4013	1	0	0	0	0	1	8	2161	0	0	0	0	0	0	0	1387	0	0	0	0	0	0	2
A	32	0		4020	1	0	0	0	0	0	1	2161	0	0	0	0	0	0	0	1389	0	0	0	0	0	0	0
C	33	0		4018	0	0	0	0	0	0	3	2161	1	0	0	0	0	0	0	1388	0	0	0	0	0	0	1
C	34	0		4015	0	0	0	0	0	0	6	2157	0	0	0	0	0	0	4	1389	0	0	0	0	0	0	0
T	35	0		4019	0	0	0	0	0	0	2	2160	0	0	0	0	0	1	1	1388	0	0	0	0	0	1	1
G	36	0		4018	2	0	0	2	0	0	3	2160	0	0	0	0	0	0	1	1388	1	0	0	0	0	0	1
A	37	0	A37N	4020	0	0	0	0	0	2	1	2160	0	0	0	0	0	2	1	1389	0	0	1	0	0	1	0
C	38	0	C38N	4019	1	0	0	0	0	0	2	2159	2	0	0	0	0	0	2	1387	1	0	0	0	0	0	2
C	39	0		4019	2	0	0	0	0	0	2	2157	0	0	0	0	0	0	4	1388	0	0	0	0	0	1	1
T	40	0		4018	0	0	0	0	0	0	3	2161	0	1	0	0	0	0	0	1387	0	0	0	0	0	1	2
C	41	0		4018	1	0	0	0	0	0	3	2161	0	0	0	0	0	0	0	1389	0	0	0	0	0	0	0
C	42	0		4018	3	0	0	0	0	0	3	2160	0	0	0	0	0	1	1	1387	1	0	0	0	0	0	2
T	43	0	T43G	4021	0	0	0	0	0	0	0	2161	0	0	0	0	0	0	0	1389	0	0	0	0	0	0	0
G	44	0		4014	1	2	0	0	0	0	7	2160	1	2	0	1	0	0	1	1389	1	0	0	0	0	0	0
A	45	0		4021	0	0	0	0	0	0	0	2160	0	0	0	0	0	1	1	1389	0	0	0	0	0	0	0
C	46	0		4020	0	0	0	0	0	0	1	2161	0	0	0	0	0	0	0	1389	0	0	0	0	0	0	0
T	47	0		4020	0	0	0	0	0	0	1	2161	0	0	0	0	0	0	0	1389	0	0	0	0	0	1	0
A	48	0		4021	0	0	0	0	0	3	0	2161	0	0	0	0	0	1	0	1389	0	0	0	0	0	0	0
G	49	0		4018	0	0	0	0	0	3	3	2161	0	0	0	1	0	2	0	1386	0	0	0	1	0	2	3
A	50	0		4020	1	0	0	0	0	0	1	2161	0	0	0	0	0	0	0	1389	0	0	0	0	0	0	0
A	51	0		4017	0	0	1	0	0	1	4	2159	0	0	0	0	0	0	2	1389	0	0	0	0	0	0	0
A	52	0		4020	0	0	1	0	0	1	1	2161	0	0	0	0	0	1	0	1389	0	0	0	0	0	0	0
A	53	0		4021	0	0	0	0	0	2	0	2161	0	0	1	0	0	0	0	1389	0	0	0	0	0	0	0
G	54	0		4021	0	0	0	0	13	8	0	2161	0	0	0	0	8	2	0	1389	0	0	0	0	2	1	0
A	55	0		4021	0	0	0	0	0	0	0	2160	0	0	0	0	0	0	1	1389	0	0	0	0	0	0	0
A	56	0		4020	0	0	1	0	0	0	1	2158	0	0	0	0	0	0	3	1388	0	0	1	0	0	0	1
A	57	0		4020	0	0	0	0	0	0	1	2161	0	0	0	0	0	0	0	1389	0	0	0	0	0	0	0
A	58	0		4021	0	0	0	0	0	0	0	2161	0	0	0	0	0	0	0	1389	0	0	0	0	0	0	0
A	59	0		4019	0	0	1	0	0	1	2	2161	0	0	0	0	0	1	0	1389	0	0	0	0	0	0	0
A	60	0		4019	0	0	0	0	0	0	2	2161	0	0	0	0	0	1	0	1389	0	0	1	0	0	0	0
G	61	0		4019	1	1	0	1	0	0	2	2160	2	0	0	1	0	0	1	1387	0	0	0	0	0	1	2
A	62	0		4020	0	0	0	0	0	0	1	2161	0	0	0	0	0	0	0	1389	0	0	0	0	0	0	0
A	63	0		4019	1	0	0	0	0	4	2	2161	1	0	1	0	0	3	0	1389	0	0	0	0	0	2	0
G	64	0		4011	1	0	0	0	0	0	10	2159	0	0	0	0	0	0	2	1389	0	0	0	0	0	1	0
G	65	0	G65T	4016	2	0	0	0	0	0	5	2160	1	0	0	1	0	0	1	1389	2	0	0	0	0	0	0
C	66	0		4000	10	0	0	0	0	3	21	2153	5	0	0	0	0	1	8	1389	5	0	0	0	0	0	0
G	67	0		4016	0	0	0	0	0	0	5	2160	1	1	0	0	0	0	1	1387	0	0	0	0	0	0	2
G	68	0		4005	2	1	0	0	0	0	16	2156	2	1	0	0	0	0	5	1386	2	0	0	0	0	0	3
C	69	0		4018	0	0	0	0	0	1	3	2159	0	0	0	0	0	0	2	1388	0	0	1	0	0	0	1
T	70	0		4021	0	0	0	0	0	0	0	2161	0	0	0	0	0	0	0	1389	0	0	0	0	0	0	0
C	71	0		4019	2	0	0	0	0	4	2	2158	2	0	0	0	0	1	3	1389	1	0	0	0	0	0	0
G	72	0		4018	0	1	0	1	0	1	3	2159	0	0	0	0	0	0	2	1387	2	0	0	0	0	0	2
G	73	0		4009	9	1	0	0	0	0	12	2158	4	1	0	0	0	1	3	1382	3	0	0	0	0	0	7
A	74	0		4020	0	0	0	0	0	0	1	2161	0	0	1	0	0	2	0	1389	0	0	0	0	0	1	0
G	75	0		4008	5	0	0	0	0	1	13	2154	4	0	0	1	0	0	7	1383	1	1	0	0	0	0	6
G	76	0		4020	0	0	0	0	0	0	1	2159	0	0	0	0	0	0	2	1388	1	0	0	1	0	0	1
A	77	0		4017	0	0	0	0	0	0	4	2161	0	0	1	0	0	1	0	1389	0	0	0	0	0	0	0
G	78	0		4003	3	2	0	0	0	0	18	2156	2	2	0	0	0	0	5	1385	1	0	0	0	0	1	4
C	79	0		3980	21	0	0	0	0	8	41	2147	11	0	0	0	0	1	14	1378	6	0	0	0	0	1	11
G	80	0	G80A	3987	5	1	0	3	0	0	34	2145	5	0	0	1	0	0	16	1382	4	0	0	4	0	0	7
C	81	1		4013	4	0	0	0	0	0	8	2157	3	0	0	1	0	0	4	1389	0	0	0	0	0	0	0
T	82	1		4021	0	0	0	0	0	0	0	2161	0	0	0	0	0	0	0	1389	0	0	0	0	0	0	0
T	83	1		4018	0	1	0	0	0	0	3	2160	0	0	0	0	0	0	1	1388	0	0	0	0	0	0	1
C	84	1		4021	0	0	0	0	0	0	1	2161	0	0	0	0	0	0	0	1386	0	0	0	0	0	0	3
A	85	1		4020	0	0	0	0	0	2	2	2160	0	0	0	0	0	2	1	1387	0	0	1	0	0	2	2
G	86	1		4009	4	4	0	0	0	0	13	2155	5	1	0	1	0	0	6	1386	2	1	0	0	0	0	3
G	87	1		4011	2	0	0	0	0	0	11	2159	2	1	0	0	0	0	2	1386	0	0	0	0	0	0	3
G	88	1		4011	5	3	0	0	0	0	11	2154	4	0	0	0	0	0	7	1387	4	0	0	0	0	0	2
A	89	1		4018	1	0	0	0	0	0	4	2160	0	0	0	0	0	0	1	1388	0	1	0	0	0	0	1
T	90	1		4018	0	0	0	0	0	0	4	2160	0	0	0	0	0	2	1	1388	0	1	0	0	0	1	1
C	91	1		4015	0	0	0	0	0	0	7	2158	1	0	0	0	0	0	3	1387	0	0	0	0	0	0	2
C	92	1		4019	0	0	0	0	0	0	3	2157	0	0	0	0	0	0	4	1385	1	0	0	0	0	0	4
C	93	1		4017	1	0	0	0	0	0	5	2160	0	0	0	0	0	0	1	1389	0	0	0	0	0	0	0
C	94	1		4017	1	0	0	0	0	4	5	2160	1	0	0	0	0	2	1	1389	1	0	0	0	0	2	0
G	95	1		4020	0	0	0	0	0	0	2	2159	0	0	0	0	1	0	2	1389	1	0	0	0	0	0	0
G	96	1		4020	0	0	0	0	1	0	2	2161	0	0	0	1	0	0	0	1389	0	0	0	1	0	0	0
G	97	1		4013	1	0	0	1	0	0	9	2158	0	0	0	0	0	0	3	1386	0	0	0	0	0	0	3
G	98	1		4015	0	1	0	1	0	2	7	2157	0	1	0	0	0	0	4	1388	1	0	0	0	0	0	1
A	99	1	A99C	4020	0	0	0	0	0	0	2	2161	0	0	0	0	0	0	0	1389	0	0	0	0	0	0	0
A	100	1		4020	1	0	0	0	0	0	2	2159	0	0	0	0	0	0	2	1389	0	0	0	0	0	0	0
A	101	1		4020	0	1	1	0	0	1	2	2160	0	0	0	0	0	0	1	1389	0	0	0	0	0	0	0
C	102	1		4021	0	0	0	0	0	0	1	2161	0	0	0	0	0	0	0	1389	0	0	0	0	0	0	0
C	103	1		4016	1	0	0	0	0	3	6	2161	1	0	0	0	0	1	0	1388	0	0	0	0	0	1	1
T	104	1		4019	0	1	0	0	0	2	3	2160	0	0	0	0	0	1	1	1389	0	0	0	0	0	1	0
G	105	1		4008	2	3	0	0	0	0	14	2153	3	0	0	0	0	0	8	1383	0	1	0	1	0	0	6
G	106	1		4020	0	1	0	1	0	0	2	2157	0	0	0	0	0	0	4	1389	0	0	0	0	0	0	0
A	107	1		4021	0	0	0	0	0	0	1	2161	0	0	0	0	0	0	0	1389	0	0	0	0	0	0	0
G	108	1		4021	0	0	0	0	0	0	1	2161	0	0	0	0	0	0	0	1389	0	0	0	0	0	0	0
C	109	0	C109T	4019	0	0	0	0	0	0	3	2160	1	0	0	0	0	1	1	1388	0	0	0	0	0	0	1
G	110	0		4014	5	1	0	0	0	0	8	2160	1	2	0	0	0	0	1	1388	1	0	0	0	0	0	1
A	111	0		4022	0	0	0	0	0	0	0	2161	0	0	0	0	0	0	0	1389	0	0	0	0	0	0	0
A	112	0		4022	0	0	1	0	0	1	0	2158	0	0	0	0	0	0	3	1389	0	0	0	0	0	0	0
C	113	0		4017	1	0	1	0	0	0	5	2159	2	0	0	2	0	0	2	1388	0	0	0	0	0	0	1
T	114	0		4020	0	0	0	0	0	0	2	2161	0	1	0	0	0	1	0	1389	0	0	0	0	0	1	0
G	115	0		4021	0	1	0	0	0	0	1	2157	0	1	0	1	0	0	4	1388	0	0	0	0	0	0	1
G	116	0		4013	1	0	0	0	0	0	9	2155	0	1	0	2	1	0	6	1386	0	0	0	0	0	0	3
C	117	0		4020	0	0	0	0	4	14	2	2161	1	0	0	2	5	10	0	1388	0	0	0	0	2	6	1
A	118	0		4022	0	0	0	0	0	0	0	2161	0	0	0	0	0	0	0	1389	0	0	0	0	0	0	0
A	119	0		4022	0	0	0	0	0	0	0	2161	0	0	0	0	0	0	0	1389	0	0	0	0	0	0	0
A	120	0		4022	0	0	0	0	0	0	0	2161	0	0	0	0	0	0	0	1389	0	0	0	0	0	0	0
A	121	0		4021	0	0	0	0	0	1	1	2161	0	0	0	0	0	0	0	1389	0	0	0	0	0	0	0
A	122	0		4022	0	0	0	0	0	0	0	2160	2	0	0	0	0	0	1	1303	83	0	1	0	0	0	86
A	123	0		4019	0	0	0	0	0	0	3	2161	0	0	0	0	0	0	0	1389	0	0	0	0	0	0	0
G	124	0		4010	2	0	0	1	0	0	12	2156	0	1	0	1	0	1	5	1383	2	0	0	0	0	0	6
G	125	0		4014	1	0	0	0	0	1	8	2159	0	1	0	0	0	0	2	1389	0	1	0	0	0	0	0
A	126	0		4017	0	0	0	0	0	0	5	2161	0	1	0	0	0	0	0	1389	0	0	0	0	0	0	0
C	127	0		4014	3	0	0	0	0	5	8	2155	2	0	0	0	0	1	6	1388	2	0	0	0	0	1	1
G	128	0		4007	1	0	0	0	0	2	15	2158	1	0	0	0	0	0	3	1385	1	1	0	0	0	0	4
G	129	0		4018	3	0	0	0	0	1	4	2159	3	1	0	0	0	0	2	1389	2	0	0	1	0	1	0
T	130	0		4020	0	0	0	0	0	1	2	2161	0	0	0	0	0	3	0	1389	0	0	0	0	0	0	0
G	131	0		4018	0	0	0	0	0	0	4	2160	0	1	0	0	0	0	1	1387	0	0	0	0	0	0	2
G	132	0		4021	1	0	0	0	0	0	1	2159	0	0	0	0	0	0	2	1388	0	0	0	1	0	0	1
G	133	0		4021	0	0	0	0	0	1	1	2160	0	0	0	0	0	0	2	1389	0	0	0	0	0	0	0
G	134	0		4015	2	0	0	0	0	0	7	2160	1	0	0	0	0	0	2	1387	1	1	0	0	0	1	2
A	135	0		4022	0	0	0	0	0	0	0	2161	0	0	0	0	0	0	1	1388	0	0	0	0	0	0	1
G	136	0		4013	1	3	0	2	0	0	9	2162	3	0	0	1	0	1	0	1386	0	0	0	0	0	0	3
T	137	0		4021	0	0	0	0	0	0	1	2161	0	1	0	0	0	0	1	1389	0	0	0	0	0	2	0
G	138	0		4017	2	1	0	0	0	2	5	2158	1	1	0	1	0	1	4	1386	1	1	0	0	0	1	3
C	139	0		4003	2	0	0	0	0	0	19	2153	8	0	0	0	0	0	9	1386	1	0	0	0	0	0	3
C	140	0		4019	0	0	0	0	0	0	3	2159	2	0	0	0	0	0	3	1388	0	0	0	0	0	0	1
C	141	0		4012	4	0	0	0	0	1	10	2155	2	0	1	0	0	0	7	1382	2	0	0	0	0	1	7
A	142	0		4021	0	0	0	0	0	0	1	2161	0	0	0	0	0	0	1	1389	0	0	0	0	0	0	0
G	143	0		3675	4	3	0	321	0	0	347	2124	1	1	0	134	0	1	38	1369	1	0	0	103	0	0	20
C	144	0		4017	0	0	0	0	0	3	5	2160	1	0	0	0	0	2	2	1386	3	0	0	0	0	1	3
G	145	0		4016	1	0	0	1	0	0	6	2161	1	0	0	1	0	0	2	1389	0	0	0	0	0	0	1
G	146	0		4014	2	1	0	0	0	3	9	2160	1	1	0	0	0	1	3	1390	1	1	0	0	0	0	0
C	147	0		4013	2	0	0	0	0	0	11	2157	4	0	0	2	0	0	6	1388	3	0	0	1	0	0	2
C	148	0		4027	1	0	0	0	0	0	2	2162	1	0	0	0	0	0	1	1390	0	0	0	0	0	0	1
G	149	0		4025	1	0	0	0	0	0	6	2161	2	1	0	0	0	0	3	1392	0	0	0	0	0	0	1
A	150	0		4040	0	0	0	0	0	0	2	2171	0	0	0	0	0	0	0	1397	0	0	0	0	0	0	0
C	151	0		4047	16	0	0	0	0	1	23	2187	11	0	0	1	0	0	2	1401	11	0	0	0	0	0	6
A	152	0		4441	0	0	0	0	0	0	1	2361	0	0	0	0	0	0	0	1567	0	0	0	0	0	0	0
G	153	0		4648	0	0	0	0	0	0	8	2506	0	0	0	0	0	0	2	1657	0	0	0	1	0	0	0
G	154	0		8006	0	1	0	0	0	0	12	4705	0	1	0	0	0	0	3	3045	0	0	0	0	0	0	1
A	155	0		8027	0	0	0	0	0	0	17	4715	1	0	0	0	0	0	3	3047	0	0	0	0	0	0	2
G	156	0		7955	0	2	0	0	0	0	92	4683	2	0	0	0	0	0	35	3043	0	0	0	0	0	0	7
T	157	0		8044	0	0	0	0	0	0	3	4716	0	0	0	0	0	1	2	3048	0	0	0	0	0	2	2
A	158	0		8036	0	0	0	0	0	0	11	4714	0	0	0	0	0	0	4	3046	0	0	0	0	0	0	4
A	159	0		8040	0	0	0	0	0	7	7	4716	0	0	0	0	0	1	2	3048	0	0	0	0	0	2	2
T	160	0		8043	0	0	0	0	0	0	4	4717	0	2	0	0	0	0	1	3050	0	0	0	0	0	0	0
T	161	0		7657	0	663	0	0	0	1	390	4671	0	311	0	0	0	2	47	3023	0	249	0	0	0	0	27
C	162	0		8041	7	0	2	0	0	0	6	4713	2	0	0	0	0	0	5	3047	0	0	0	0	0	0	3
C	163	0		8036	2	0	0	2	0	2	11	4714	2	0	0	0	0	1	4	3042	0	0	0	0	0	1	8
C	164	0		8034	2	0	0	0	0	2	13	4714	0	0	0	0	0	0	4	3046	0	0	0	0	0	0	4
G	165	0		8022	1	2	0	0	0	1	25	4708	1	0	0	0	0	1	10	3043	0	2	0	0	0	0	7
C	166	0		8016	5	0	0	0	0	0	31	4700	5	0	0	0	0	0	18	3044	0	0	0	0	0	0	6
C	167	0		7669	1	0	0	653	0	0	378	4671	3	0	0	295	0	0	47	3028	1	0	0	242	0	0	22
G	168	0		8041	0	0	0	0	0	0	6	4711	0	0	0	3	0	0	7	3045	0	2	0	0	0	0	5
A	169	0		8046	0	0	0	0	0	0	1	4717	0	0	0	0	0	0	1	3049	0	0	0	0	0	0	1
A	170	0		8045	0	0	0	0	0	0	2	4716	0	0	0	0	0	0	2	3050	0	0	0	0	0	0	0
A	171	0		8032	2	0	0	0	0	0	15	4709	0	0	0	0	0	0	9	3047	0	0	0	0	0	0	3
C	172	0		7997	27	0	0	0	0	0	50	4696	19	0	0	0	0	0	22	3035	12	0	0	0	0	0	15
A	173	0		8014	0	0	0	0	0	0	33	4708	0	0	0	0	0	2	10	3045	0	0	0	0	0	0	5
G	174	0		8030	0	0	0	0	0	0	17	4712	0	0	0	1	0	0	6	3045	0	0	0	0	0	0	5
G	175	0		8043	0	0	0	0	0	0	4	4718	0	0	0	0	0	0	0	3049	0	0	0	0	0	0	1
G	176	0		8039	0	0	0	0	4	74	8	4716	0	0	0	0	2	41	2	3050	0	0	0	0	0	32	0
T	177	0		8044	0	0	0	0	0	0	3	4716	0	4	0	0	0	0	2	3050	0	0	0	0	0	0	0
T	178	0		8044	0	0	0	0	0	3	3	4717	0	0	0	0	0	0	1	3050	0	2	0	0	0	0	0
T	179	0		8047	0	0	0	0	0	6	0	4718	0	0	0	2	0	1	0	3050	0	0	0	0	0	0	0
T	180	0		8046	0	4	0	0	0	4	1	4716	0	3	0	0	0	1	2	3050	0	0	0	0	0	4	0
C	181	0		7973	42	0	0	0	0	0	74	4683	30	0	0	0	0	2	35	3021	31	0	0	0	0	2	29
A	182	0		8028	0	0	0	0	0	0	19	4708	4	4	0	0	0	0	10	3039	0	0	0	0	0	0	11
C	183	0		8038	2	0	0	0	0	2	9	4718	0	0	0	0	0	0	0	3049	0	0	0	0	0	0	1
C	184	0		8035	4	0	0	0	0	3	12	4714	2	0	0	0	0	4	4	3046	0	0	0	0	0	1	4
C	185	0		8044	4	0	0	0	5	4	3	4710	4	0	0	0	2	0	8	3050	0	0	0	0	0	0	0
T	186	0		8045	0	0	0	0	0	0	2	4718	0	0	0	0	0	0	0	3050	0	0	0	0	0	0	0
T	187	0		8040	0	7	0	0	0	1	7	4713	0	2	0	0	0	0	5	3049	0	0	0	0	0	2	1
C	188	0		8027	4	0	0	0	0	1	20	4713	5	0	0	0	0	0	5	3044	4	0	0	0	0	1	6
C	189	0		8016	6	0	0	0	0	3	31	4709	3	0	2	2	0	2	9	3042	2	0	0	2	0	0	8
T	190	0		8038	0	0	0	0	0	0	9	4712	0	0	0	0	0	2	6	3049	0	0	0	0	0	0	1
T	191	0		8031	0	0	0	1	0	0	16	4716	0	0	0	0	0	1	2	3049	0	0	0	0	0	0	1
T	192	0		8039	0	3	0	0	0	0	8	4718	0	0	0	0	0	0	0	3050	0	0	0	0	0	0	0
C	193	0		8045	2	0	0	0	1	3	2	4715	0	0	0	0	0	2	3	3048	0	0	0	0	0	0	2
T	194	0		8044	0	1	0	0	0	0	3	4715	0	2	0	0	0	0	3	3049	0	0	0	0	0	0	1
T	195	0		8034	0	0	0	0	0	0	13	4714	0	0	0	0	0	0	4	3050	0	0	0	0	0	0	0
C	196	0		8036	0	0	0	0	0	3	11	4717	0	0	0	0	0	1	1	3046	2	0	0	0	0	0	4
G	197	0		8035	0	0	0	1	0	0	12	4716	0	0	0	0	0	0	2	3048	0	0	0	0	0	0	2
G	198	0		8043	0	0	0	0	0	0	4	4715	0	0	0	0	0	0	3	3048	0	0	0	0	0	0	2
G	199	0		8036	6	1	0	2	4	15	11	4715	0	0	0	0	0	3	3	3049	3	0	0	0	0	5	1
T	200	0		8019	0	0	0	2	0	1	28	4710	0	2	0	0	0	0	8	3044	0	0	0	0	0	0	6
G	201	0		8043	0	0	0	0	0	0	4	4717	0	0	0	0	0	0	1	3047	0	0	0	0	0	0	3
T	202	0		8041	0	0	0	0	0	0	6	4717	0	0	0	0	0	0	1	3047	0	0	0	0	0	2	3
C	203	0		8041	6	0	0	0	0	0	6	4713	2	0	0	0	0	0	5	3045	4	0	0	0	0	0	5
C	204	0		8039	2	0	0	0	1	2	8	4709	5	0	0	0	0	2	9	3044	0	0	2	0	0	2	6
T	205	0		8045	0	0	0	0	0	0	2	4716	0	1	0	0	0	0	2	3050	0	2	2	0	0	0	0
T	206	0		8035	0	4	0	0	0	1	12	4716	0	2	0	0	0	0	2	3049	0	1	0	0	0	0	1
C	207	0		8039	3	0	2	0	0	0	8	4713	2	0	0	0	0	0	5	3046	0	0	0	0	0	1	4
C	208	0		8002	4	0	0	0	0	0	21	4701	0	0	0	0	0	0	1	3041	0	0	0	0	0	0	6
T	209	0		4395	0	0	1	0	0	350	1	2744	0	0	0	0	0	168	1	1785	0	0	0	0	0	142	0
C	210	0		4118	3	0	0	1	0	0	11	2605	3	0	0	0	0	2	4	1688	3	0	0	0	0	0	6
G	211	0		4066	0	1	0	0	0	0	7	2576	1	2	0	0	0	0	2	1668	1	0	0	0	0	0	1
C	212	0		4009	26	0	0	0	0	3	41	2543	17	0	0	0	0	7	24	1647	10	0	0	0	0	3	19
G	213	0		4033	3	1	0	0	0	1	6	2561	1	0	0	0	0	1	3	1658	0	0	0	0	0	2	5
C	214	0		4017	7	0	0	0	0	0	18	2553	6	0	0	0	0	0	9	1660	8	0	0	0	0	0	2
C	215	0		4026	6	0	0	0	0	0	5	2558	1	0	0	0	0	0	1	1661	0	0	0	0	0	0	1
C	216	0		4019	4	0	0	0	0	0	8	2553	1	0	0	0	0	2	4	1657	2	0	0	0	0	2	5
G	217	0		4020	1	0	0	3	0	0	6	2553	1	0	0	0	0	0	4	1661	1	0	0	0	0	0	1
C	218	0		4023	4	0	0	0	0	1	3	2555	0	0	0	0	0	0	2	1660	1	0	0	0	0	0	2
A	219	0		4020	0	0	0	0	0	0	6	2557	0	0	2	0	0	0	0	1661	0	0	0	0	0	0	1
G	220	0		4017	3	4	0	0	0	0	9	2553	1	0	0	0	0	0	4	1658	0	1	0	0	0	0	4
G	221	0		4021	2	0	0	0	0	0	5	2557	0	0	0	1	0	2	0	1660	1	0	0	1	0	0	2
A	222	0		4020	0	1	0	0	0	0	6	2557	0	0	0	0	0	0	0	1660	0	0	0	0	0	0	1
C	223	0		4016	2	0	0	0	0	0	10	2552	2	0	0	0	0	0	5	1654	3	0	0	0	0	0	7
C	224	0		4016	2	0	0	0	0	0	10	2554	4	0	0	0	0	1	3	1661	1	0	0	0	0	1	0
A	225	0		4022	0	1	0	0	0	1	4	2556	0	0	0	0	0	0	1	1660	0	0	1	0	0	0	1
C	226	0		4023	1	0	0	0	0	0	3	2554	3	0	0	0	0	0	3	1661	1	0	0	0	0	0	0
C	227	0	C227T	4021	0	0	0	0	0	0	5	2555	0	0	0	0	0	0	2	1658	0	0	0	0	0	0	3
C	228	0		4022	0	0	0	0	0	0	4	2556	0	0	0	0	0	0	1	1658	0	0	0	0	0	0	3
C	229	0		4020	1	0	0	0	0	2	6	2555	0	0	0	0	0	2	2	1661	0	0	0	0	0	1	0
T	230	0		4022	0	1	0	0	0	1	4	2556	0	1	0	0	0	2	1	1661	0	0	0	0	0	0	0
C	231	0		4024	0	0	0	0	0	1	2	2557	0	0	0	0	0	1	0	1660	0	0	0	0	0	0	1
G	232	0		4013	1	4	0	0	2	1	13	2553	0	3	0	0	0	0	4	1659	0	4	0	0	0	0	2
C	233	0		4023	3	0	0	0	0	0	3	2554	2	0	0	0	0	0	3	1658	1	0	0	0	0	0	3
C	234	0		4020	1	0	0	0	1	0	6	2556	1	0	0	0	0	0	1	1661	1	0	0	0	0	0	0
C	235	0		4019	7	0	0	1	0	0	7	2555	1	0	0	0	0	0	2	1657	1	0	0	0	0	0	4
C	236	0		4020	4	0	0	0	0	0	6	2555	2	0	0	0	0	0	2	1658	4	0	0	0	0	0	3
C	237	0		4019	2	0	0	0	0	4	7	2552	4	0	0	0	0	2	5	1658	0	0	0	1	0	0	3
T	238	0		4025	0	0	0	0	0	0	1	2556	0	0	0	0	0	0	1	1660	0	0	0	0	0	0	1
T	239	0		4024	0	0	0	0	0	0	2	2555	0	0	0	0	0	0	2	1661	0	0	0	0	0	0	0
T	240	0		3898	0	58	0	0	0	2	128	2552	0	4	0	0	0	0	5	1569	0	0	0	77	0	0	92
G	241	0		4024	0	2	0	0	0	0	2	2556	1	0	0	0	0	0	1	1659	0	1	0	0	0	0	2
C	242	0		4019	4	0	0	1	0	11	7	2551	2	0	0	0	0	12	6	1658	0	0	0	0	0	4	3
G	243	0		3988	9	5	0	4	0	0	38	2547	8	2	0	1	0	0	10	1647	9	1	0	0	0	0	14
C	244	0		4023	2	0	0	0	0	0	3	2556	2	0	0	0	0	0	1	1658	1	0	0	1	0	0	3
T	245	0		4024	0	0	0	0	0	2	2	2555	0	0	0	0	0	1	2	1661	0	1	0	0	0	0	0
G	246	0		4025	1	0	0	1	0	0	1	2554	1	0	0	0	0	0	3	1660	0	1	0	0	0	0	1
T	247	0		4026	0	0	0	0	0	0	0	2557	0	0	0	0	0	0	0	1661	0	0	0	0	0	0	0
C	248	0		4022	1	0	0	0	0	0	4	2555	1	0	0	0	0	1	2	1661	0	0	0	0	0	0	0
G	249	0		4020	1	0	0	0	0	0	6	2556	0	0	0	0	0	0	1	1661	0	0	0	1	0	0	0
C	250	0		4021	3	0	0	0	0	0	5	2556	1	0	0	0	0	0	1	1661	0	0	0	0	0	0	0
T	251	0		4025	0	0	0	0	0	0	1	2557	0	0	0	0	0	0	0	1661	0	0	0	0	0	0	0
T	252	0		4026	0	0	0	0	0	1	0	2557	0	2	0	0	0	0	0	1661	0	0	0	0	0	1	0
C	253	0		4022	0	0	0	0	0	1	4	2554	0	0	0	0	0	2	3	1660	0	0	0	0	0	0	1
G	254	0		4012	0	1	0	20	0	0	14	2554	2	0	0	5	0	0	3	1660	0	0	0	3	0	0	1
G	255	0		4016	0	2	0	0	0	1	10	2554	1	3	0	0	0	0	3	1658	0	0	0	0	0	0	3
C	256	0		4004	18	0	0	0	0	3	22	2535	20	0	0	2	0	0	22	1650	9	0	0	0	0	0	11
T	257	1		4025	0	0	0	0	0	0	1	2557	0	0	0	0	0	0	0	1661	0	0	0	0	0	0	0
A	258	1		4025	0	1	0	0	0	2	1	2556	0	0	0	0	0	1	1	1661	0	0	0	0	0	0	0
T	259	1		4025	0	0	0	0	0	0	1	2557	0	0	0	0	0	0	0	1661	0	0	0	0	0	0	0
T	260	1		4025	0	0	0	0	0	1	1	2557	0	0	0	0	0	0	0	1661	0	0	0	0	0	0	0
A	261	1	A261C	4025	1	0	1	0	0	1	1	2556	0	1	0	0	0	0	1	1660	0	0	0	0	0	0	1
C	262	1		4025	1	0	0	0	0	0	1	2553	0	0	0	0	0	0	4	1660	1	0	0	1	0	0	1
C	263	1		4025	0	0	0	0	0	0	1	2555	2	0	0	0	0	0	2	1659	0	0	0	0	0	0	2
C	264	1		4019	0	0	1	0	0	1	7	2554	0	0	0	0	0	2	3	1658	0	0	0	0	0	2	3
G	265	1		4021	1	0	0	0	0	0	5	2552	0	1	0	0	0	0	5	1659	0	0	0	0	0	0	2
G	266	1		4022	1	0	0	0	0	0	4	2550	2	0	0	0	0	0	7	1660	1	0	0	0	0	0	1
T	267	1		4025	0	2	0	0	0	0	1	2557	0	0	0	0	0	1	0	1661	0	0	0	0	0	0	0
G	268	1		4015	1	0	0	0	0	0	11	2552	1	0	0	0	0	0	5	1657	0	0	0	0	0	0	4
G	269	1		4022	0	1	0	0	0	1	4	2556	0	0	0	1	0	0	1	1659	0	0	0	0	0	1	2
A	270	1		4025	0	0	0	0	0	0	1	2557	0	0	0	0	0	0	0	1661	0	0	0	0	0	0	0
A	271	1		4026	0	0	0	0	0	0	0	2557	0	0	0	0	0	0	0	1661	0	0	0	0	0	0	0
A	272	1		4025	0	0	0	0	0	0	1	2556	0	0	0	0	0	0	1	1661	0	0	0	0	0	0	0
C	273	1		4022	2	0	0	0	0	1	4	2552	3	0	0	0	0	0	5	1660	1	0	0	0	0	0	1
A	274	1		4025	0	0	0	0	0	0	1	2557	0	0	0	0	0	0	0	1661	0	0	0	0	0	0	0
A	275	1		4025	0	0	0	0	0	0	1	2557	0	0	0	0	0	0	0	1661	0	0	0	0	0	0	0
C	276	1		4022	0	0	0	0	0	0	4	2556	1	0	0	0	0	0	1	1661	0	0	0	0	0	0	0
T	277	1		4026	0	0	0	0	0	0	0	2557	0	0	0	0	0	0	0	1661	0	0	0	0	0	0	0
G	278	1		4026	0	0	0	1	0	0	0	2556	0	0	0	1	0	1	1	1660	0	0	0	0	0	0	1
A	279	1		4025	0	0	0	0	0	0	1	2557	0	0	0	0	0	0	0	1661	0	0	0	0	0	0	0
A	280	1		4025	0	0	0	0	0	0	1	2557	0	0	0	0	0	0	0	1660	0	0	0	0	0	0	1
G	281	1		4023	2	1	0	0	0	0	3	2556	1	3	0	0	0	0	1	1658	0	0	0	0	0	0	3
C	282	1		4024	2	0	0	0	0	0	2	2557	0	0	0	0	0	0	0	1661	0	0	0	0	0	0	0
T	283	0		4025	0	0	0	0	0	0	1	2557	0	0	0	0	0	0	0	1661	0	0	0	0	0	0	0
C	284	0		4024	2	0	0	0	0	0	2	2557	0	0	0	0	0	0	0	1660	1	0	0	0	0	0	1
C	285	0		4022	0	0	0	2	0	0	4	2555	0	0	0	0	0	0	2	1661	1	0	0	0	0	0	0
C	286	0		4020	1	0	0	1	0	1	5	2556	0	0	0	0	0	1	1	1660	1	0	0	1	0	0	1
G	287	0		4021	0	0	0	1	0	0	4	2557	0	0	0	0	0	0	0	1660	0	0	0	0	0	0	1
A	288	0		3999	0	0	7	0	0	0	26	2547	0	0	1	0	0	0	10	1655	0	0	6	0	0	1	6
G	289	0		4017	1	0	0	0	0	0	8	2556	0	0	0	0	0	0	1	1661	1	0	0	0	0	0	0
A	290	0		4025	0	0	0	0	0	0	0	2557	0	0	0	0	0	0	0	1661	0	0	0	0	0	0	0
A	291	0		4025	0	0	0	0	0	0	0	2557	0	0	0	0	0	1	0	1661	0	0	0	0	0	0	0
C	292	0		4022	0	0	0	0	0	0	3	2557	0	0	0	0	0	0	0	1661	0	0	0	0	0	1	0
C	293	0		4025	0	0	0	0	0	1	0	2557	0	0	0	0	0	0	0	1660	0	0	0	0	0	0	1
G	294	0		4018	0	0	0	0	0	0	7	2555	0	2	0	0	0	0	2	1659	0	0	0	1	0	0	2
C	295	0		4022	2	0	0	0	3	14	3	2557	0	0	0	0	2	13	0	1661	0	0	0	0	0	6	0
T	296	0		4023	0	3	0	0	0	0	2	2553	0	1	0	0	0	0	4	1661	0	0	0	0	0	0	0
T	297	0		4023	0	1	0	0	0	0	2	2557	0	0	0	0	0	0	0	1661	0	1	0	0	0	0	0
T	298	0		4025	0	0	0	0	0	0	0	2556	0	0	0	0	0	0	1	1661	0	0	0	0	0	0	0
T	299	0		4024	0	0	0	0	0	0	1	2557	0	0	0	0	0	0	0	1661	0	0	0	0	0	3	0
T	300	0		4025	0	0	0	0	0	1	0	2556	0	0	0	0	0	0	1	1660	0	0	0	0	0	0	1
C	301	0		4003	7	0	0	0	0	0	22	2550	12	0	0	0	0	1	7	1658	8	0	0	0	0	0	3
T	302	0		4024	0	0	0	0	0	1	1	2557	0	1	0	0	0	0	0	1661	0	1	0	0	0	0	0
C	303	0		4021	1	0	0	1	0	0	4	2555	1	0	0	1	0	0	2	1661	3	0	0	0	0	1	0
T	304	0		4024	0	0	0	0	0	0	1	2556	0	0	0	0	0	0	1	1661	0	0	0	0	0	0	0
A	305	0		4024	0	1	0	0	0	0	1	2557	0	1	0	0	0	1	0	1661	0	1	0	0	0	1	0
T	306	0		4024	0	0	0	0	0	0	1	2556	0	1	0	0	0	1	1	1661	0	0	0	0	0	0	0
C	307	0		4014	3	0	0	0	0	1	11	2553	2	0	0	1	0	0	4	1658	0	0	0	0	0	0	3
T	308	0		4025	0	0	0	0	0	0	0	2557	0	1	0	0	0	0	0	1661	0	0	0	0	0	0	0
T	309	0		3116	0	0	0	800	0	0	909	2100	0	0	0	801	0	0	457	1386	0	0	0	309	0	0	275
A	310	0		4024	1	0	0	0	0	0	1	2556	0	0	0	0	0	0	1	1660	0	0	0	0	0	0	1
C	311	0	C311U	4023	0	0	0	0	0	0	2	2554	0	0	0	0	0	0	3	1661	0	0	0	0	0	0	0
T	312	0		4025	0	0	0	0	0	0	0	2557	0	0	0	0	0	0	0	1661	0	0	0	0	0	1	0
A	313	0		4025	0	0	0	0	0	0	0	2556	0	0	1	0	0	0	1	1661	0	0	0	0	0	0	0
G	314	0		4023	2	0	0	0	0	1	2	2555	2	3	0	0	0	0	2	1660	0	1	0	0	0	0	1
C	315	0		3978	20	0	0	1	0	0	47	2534	21	0	0	0	0	0	23	1645	14	0	0	1	0	0	16
T	316	0		4023	0	0	0	0	0	0	2	2556	0	0	0	0	0	0	1	1661	0	0	0	0	0	2	0
C	317	0		4014	2	0	0	0	0	0	11	2552	3	0	0	0	0	0	5	1661	0	0	0	0	0	0	0
C	318	0	C318A	4017	0	0	0	0	1	2	8	2550	0	0	0	0	0	3	7	1660	1	0	0	0	0	2	1
G	319	0		4022	2	0	0	1	0	0	3	2556	0	0	0	1	0	0	1	1660	0	0	0	0	0	0	1
G	320	0		4021	0	0	0	0	0	0	4	2555	0	0	0	0	0	0	2	1660	0	0	0	0	0	0	1
G	321	0		4025	0	0	0	0	0	0	0	2556	0	0	0	0	0	0	1	1661	0	0	0	0	0	0	0
G	322	0		4023	1	1	0	0	0	0	2	2557	1	0	0	1	0	1	0	1661	0	0	0	0	0	0	0
C	323	0	C323U - C323A	4022	1	0	0	0	0	0	3	2552	7	0	0	0	0	0	5	1655	3	0	0	0	0	1	6
G	324	0	G324C - G324U	4018	2	1	0	1	0	1	7	2553	0	1	0	0	0	0	4	1657	1	1	0	0	0	0	4
A	325	0	A325N	4025	0	0	0	0	0	0	0	2557	0	0	0	0	0	0	0	1660	0	0	0	0	0	1	1
G	326	0		4019	2	1	0	0	0	0	6	2553	0	0	0	0	0	0	4	1658	1	0	0	0	0	0	3
G	327	0		4021	1	0	0	0	0	0	4	2556	0	0	0	0	0	0	1	1659	0	0	0	2	0	0	2
G	328	0		4022	0	0	0	0	0	0	3	2557	0	0	0	1	0	0	0	1658	0	0	0	1	0	0	3
T	329	0		4025	0	0	0	0	0	0	0	2557	0	0	0	0	0	0	0	1660	0	0	0	0	0	0	1
G	330	0		4023	0	0	0	0	0	4	2	2557	0	0	0	0	0	4	0	1661	0	0	0	0	0	1	0
T	331	0		4023	0	0	0	2	0	0	2	2557	0	0	0	0	0	0	0	1661	0	1	0	0	0	0	0
T	332	0		4023	0	0	0	0	0	0	2	2556	0	0	0	0	0	0	1	1661	0	0	0	0	0	0	0
T	333	0		4024	0	0	0	0	0	0	1	2557	0	1	0	0	0	0	0	1660	0	0	0	0	0	0	1
A	334	0		4024	1	0	0	0	1	0	1	2555	0	0	0	0	0	1	2	1661	0	0	0	0	0	0	0
G	335	0		4019	0	2	0	0	17	2	6	2553	0	0	0	0	4	1	3	1660	0	0	0	0	4	0	1
C	336	0		4023	4	0	0	0	0	0	2	2555	0	0	0	0	0	0	1	1660	0	0	0	0	0	0	1
C	337	0		4023	0	0	1	0	0	0	2	2556	0	0	0	0	0	0	0	1661	0	0	0	0	0	0	0
PRIMER REGION
